# Supplementary material for: Non-Cationic Proteins Are Associated with HIV Neutralizing Activity in Genital Secretions of Female Sex Workers
Source: PLoS One. 2015 Jun 19;10(6):e0130404. doi: 10.1371/journal.pone.0130404 (PMC4475052; doi:10.1371/journal.pone.0130404)
Supplement: S1 Table — (XLSX) [file pone.0130404.s001.xlsx]

## Sheet: Supplemental data
			Normalized Protein Abundance											Number of Unique Peptides											Percent Coverage
Accession Number (UniProt)	Protein Name	Molecular Weight	HIV Positive		HESN >3 years		HESN <3 years				HIV Negative			HIV Positive		HESN >3 years		HESN <3 years				HIV Negative			HIV Positive		HESN >3 years		HESN <3 years				HIV Negative
1433B_HUMAN	14-3-3 protein beta/alpha	28 kDa	66378.2	368141	188326	336935	158850	65977.5	147130	34870.4	103829	331009		1	3	3	7	2	2	2	3	1	2		0.08	0.46	1	1	0.7	1	0.38	0.48	0.91	0.44
1433E_HUMAN	14-3-3 protein epsilon	29 kDa	51604.6	161707	207571	676261	197779	447277	79477.8	363118	456273	718654		2	3	1	4	3	3	0	3	0	4		1	1	0.86	1	1	1	0	1	0	1
1433S_HUMAN	14-3-3 protein sigma	28 kDa	1.36676e+06	2.81812e+06	886353	1.13248e+07	1.18443e+06	2.12566e+06	2.50574e+06	1.62718e+07	698924	3.11369e+06		5	7	4	10	6	7	7	9	4	7		1	1	1	1	1	1	1	1	1	1
1433T_HUMAN	14-3-3 protein theta	28 kDa	0	11391.8	0	9087.86	2210.94	5327.09	0	0	788.387	13183.6		0	3	0	6	0	0	0	3	0	0		0	0.28	0	1	0	0	0	0.34	0	0
1433Z_HUMAN	14-3-3 protein zeta/delta	28 kDa	378457	774309	257354	1.52217e+06	478084	585492	252414	1.17799e+06	218653	1.23822e+06		5	6	6	10	7	4	3	8	3	8		1	1	1	1	1	1	1	1	1	1
6PGD_HUMAN	6-phosphogluconate dehydrogenase, decarboxylating	53 kDa	235001	1.38672e+06	167720	822339	279133	236695	418183	380203	435501	1.37877e+06		1	3	0	3	1	1	1	0	1	6		0.96	1	0	1	0.9	0.98	0.89	0	0.95	1
6PGL_HUMAN	6-phosphogluconolactonase	28 kDa	2874.49	653.861	645.604	32523.3	2315.09	1483.61	988.283	2321.24	2087.28	8289.29		0	0	0	1	0	0	0	0	0	0		0	0	0	1	0	0	0	0	0	0
A1AG1_HUMAN	Alpha-1-acid glycoprotein 1	24 kDa	1.84922e+06	1.04927e+06	3.27617e+06	2.66238e+06	3.90242e+06	1.16837e+07	8.21824e+06	2.28152e+06	203241	2.09009e+06		3	3	4	5	5	5	4	2	1	3		1	1	1	1	1	1	1	1	1	1
A1AG2_HUMAN	Alpha-1-acid glycoprotein 2	24 kDa	99082.6	399577	611853	367325	633104	947400	1.2559e+06	437284	36915	377223		1	3	4	2	4	3	3	2	1	2		0.16	1	1	1	1	1	1	1	0.98	1
A1AT_HUMAN	Alpha-1-antitrypsin	47 kDa	425094	331415	1.66728e+06	428762	666289	2.08177e+06	1.20434e+06	800469	678854	711698		0	0	1	0	1	3	0	0	1	2		0.66	0	1	0.53	1	1	0.99	1	1	1
A1BG_HUMAN	Alpha-1B-glycoprotein	54 kDa	100487	125291	56388.5	185499	87742.9	215063	156471	112542	27734.5	155878		0	0	0	3	2	2	1	1	0	2		0.27	0	0	1	1	1	1	1	0	1
A2GL_HUMAN	Leucine-rich alpha-2-glycoprotein	38 kDa	469360	297443	281392	182478	424277	395243	774833	251222	51861.5	398922		2	0	3	3	3	3	3	3	0	1		1	0	1	1	1	1	1	1	0	0.98
A2MG_HUMAN	Alpha-2-macroglobulin	163 kDa	15173.3	144171	26168.3	128934	50581.8	134666	96751.3	138651	17534.9	191378		5	13	3	15	7	15	12	12	0	16		1	1	1	1	1	1	1	1	0	1
A2ML1_HUMAN	Alpha-2-macroglobulin-like protein 1	161 kDa	1.09204e+07	2.02071e+07	2.65695e+07	2.56211e+07	3.57306e+07	3.90014e+07	7.6671e+06	2.39896e+07	3.07273e+07	3.07956e+07		15	22	27	22	27	27	17	19	30	26		1	1	1	1	1	1	1	1	1	1
AATC_HUMAN	Aspartate aminotransferase, cytoplasmic	46 kDa	841586	216544	388263	620755	412760	282701	362422	2.03207e+06	121881	575831		8	1	3	3	4	2	1	9	0	3		1	1	1	1	1	1	0.97	1	0	1
AATM_HUMAN	Aspartate aminotransferase, mitochondrial	48 kDa	61588.7	12283.2	14361.8	93750.4	13110.7	55374.6	371730	444374	7405.24	20855.7		0	0	0	1	0	0	1	4	0	0		0	0	0	0.98	0	0	0.98	1	0	0
ACBP_HUMAN	Acyl-CoA-binding protein	10 kDa	1.07748e+07	6.01303e+06	1.65077e+07	1.10536e+07	1.25412e+07	1.32492e+07	4.23121e+07	5.63857e+06	3.06318e+06	3.04251e+06		2	3	2	3	2	3	4	2	3	2		1	1	1	1	1	1	1	1	1	1
ACPH_HUMAN	Acylamino-acid-releasing enzyme	81 kDa	131338	4140.96	15117.9	137888	22578	32054	70970.7	338374	944.513	77647.8		3	1	0	2	0	1	1	2	0	1		1	0.78	0	1	0.83	1	0.98	1	0	1
ACT_HUMAN	Actin	42 kDa	195177	136875	107454	170030	191554	312379	88055.8	29825.2	186164	25271.4		1	2	0	0	1	1	1	0	1	2		0.07	0.98	0	0	0.05	0.05	0.06	0	0.06	0.49
ACT1_HUMAN	Actin, cytoplasmic	42 kDa	6789.01	211999	2180.62	3048.29	872.93	3079.39	18793.9	28586.6	831.664	1051.92		0	1	0	0	0	0	0	0	0	0		0	0.98	0	0	0	0	0	0	0	0
ACT1_HUMAN	Actin-1	42 kDa	414193	326952	264067	3.07378e+06	844436	470278	5.56301e+06	2.74136e+06	368152	2.00885e+06		4	7	5	7	4	5	4	5	7	9		0.81	0.98	0.95	1	0.97	0.95	0.99	0.99	0.98	0.99
ACT17_HUMAN	Actin-17	42 kDa	1.46642e+06	3.73238e+06	2.68453e+06	2.69992e+06	2.51147e+06	2.15646e+06	1.75177e+06	412394	392544	773023		9	16	11	15	10	11	10	8	15	18		1	1	1	1	1	1	1	1	1	1
ACTN1_HUMAN	Alpha-actinin-1	103 kDa	94469.6	355160	43489.1	1.60901e+06	76478.3	43572.3	76829.7	105783	30871.6	552501		3	8	3	24	4	3	1	2	2	9		0.82	1	0.78	1	0.86	0.78	0.1	0.63	0.63	1
ACTN4_HUMAN	Alpha-actinin-4	105 kDa	1.23473e+06	5.41369e+06	1.53803e+06	1.12665e+07	1.95714e+06	2.33039e+06	1.68947e+06	1.86933e+06	1.60356e+06	7.15722e+06		5	19	7	44	8	6	3	4	6	20		1	1	1	1	1	1	1	1	1	1
ACTX_HUMAN	Actin, alpha anomalous	42 kDa	14256.2	125630	147518	116953	150986	52039.5	29763.5	97609.5	230420	53838.9		2	3	2	2	2	2	1	1	2	0		1	1	1	0.5	1	1	0.36	1	1	0
ADHE_ECO57	Aldehyde-alcohol dehydrogenase	96 kDa	119657	8624.65	10187.8	119046	13905.4	58217.3	23886	37668.2	30696.6	48661.6		1	0	0	0	0	0	0	0	0	0		0.99	0	0	0	0	0	0	0	0	0
AHNK_HUMAN	Neuroblast differentiation-associated protein AHNAK	629 kDa	6.14437e+06	1.55599e+07	2.07686e+07	5.73939e+06	1.84998e+07	2.4548e+07	8.96806e+06	7.37083e+06	2.43761e+07	6.45544e+06		11	40	60	14	52	81	11	10	71	14		1	1	1	1	1	1	1	1	1	1
AIF1L_HUMAN	Allograft inflammatory factor 1-like	17 kDa	13342.6	56501.5	15208.3	48083.5	27969.3	48724.1	14260.2	20919.6	38454.8	20828.6		0	0	0	1	0	1	0	0	0	0		0	0	0	0.97	0	0.98	0	0	0	0
AIM1_HUMAN	Absent in melanoma 1 protein	189 kDa	74001.5	539100	132346	179126	126468	53215.7	94089	82241.8	114723	131052		0	1	0	1	0	0	0	0	1	0		0	1	0	1	0	0	0.75	0	0.98	0
AK1BA_HUMAN	Aldo-keto reductase family 1 member B10	36 kDa	110314	17772.3	32111.4	281991	34896.2	22512.9	340711	1.73679e+06	20934.5	130731		2	0	0	3	0	0	2	6	0	1		1	0	0	1	0	0.24	1	1	0	1
AL3A1_HUMAN	Aldehyde dehydrogenase, dimeric NADP-preferring	50 kDa	5431.99	1452.48	28290.7	47716.9	19292.7	13846.2	22917.6	142019	7542.85	6292.78		0	0	0	1	0	0	0	2	0	0		0	0	0	0.98	0	0	0	1	0	0
AL7A1_HUMAN	Alpha-aminoadipic semialdehyde dehydrogenase	58 kDa	314629	107390	76413.4	140061	104310	55845.5	76628.7	270285	5098.02	102938		1	1	0	2	2	0	2	5	0	0		0.89	0.84	0	1	1	0	1	1	0	0
AL9A1_HUMAN	4-trimethylaminobutyraldehyde dehydrogenase	54 kDa	113046	34674.2	39972.6	263222	50667.1	75519.7	118896	116585	159618	96355.5		0	0	0	2	0	0	1	0	0	0		0.38	0	0	1	0.4	0	0.92	0	0	0
ALBU_HUMAN	Serum albumin	69 kDa	2.7586e+08	6.84579e+08	3.20375e+08	5.7685e+08	3.42077e+08	1.02658e+09	6.45778e+08	5.52385e+08	7.59679e+07	1.29038e+09		37	38	38	40	34	41	35	36	32	46		1	1	1	1	1	1	1	1	1	1
ALDOA_HUMAN	Fructose-bisphosphate aldolase A	39 kDa	1.8994e+07	2.94133e+07	1.22823e+07	2.37454e+07	1.38337e+07	1.70009e+07	1.18747e+07	1.52202e+07	8.79326e+06	2.48073e+07		11	10	11	14	13	12	9	11	6	10		1	1	1	1	1	1	1	1	1	1
ALDOC_HUMAN	Fructose-bisphosphate aldolase C	39 kDa	6.06578e+06	6.60042e+06	3.20352e+06	6.63084e+06	2.70726e+06	3.30414e+06	3.31782e+06	5.11069e+06	1.82581e+06	7.45723e+06		4	3	2	4	2	2	1	3	2	5		1	1	1	1	1	1	1	1	1	1
AMBP_HUMAN	Protein AMBP	39 kDa	22074.2	93897.6	167258	50511.5	49260.4	114819	299762	97620	8482.52	68681.4		0	0	0	1	0	1	1	1	0	0		0	0.65	0.19	0.91	0	0.93	0.98	0.93	0	0.39
AN32B_HUMAN	Acidic leucine-rich nuclear phosphoprotein 32 family member B	29 kDa	8730.67	1097.34	3078.33	198711	11279.7	3949.59	79703.3	117198	956.05	27325.6		0	1	0	2	0	0	0	0	0	0		0.64	0.91	0	1	0	0	0	0	0	0
ANGT_HUMAN	Angiotensinogen	53 kDa	139696	44819.6	48537.2	29713.5	60697.2	96127.9	26826.7	53837.5	23259.4	100660		0	1	0	0	1	1	0	0	0	3		0	0.98	0	0	0.98	1	0	0	0	1
ANX11_HUMAN	Annexin A11	54 kDa	81522.5	367645	97532.4	511480	324176	361982	67875.2	111978	103855	396212		1	2	0	4	5	5	0	0	2	4		1	1	0	1	1	1	0	0	1	1
ANXA1_HUMAN	Annexin A1	39 kDa	4.26601e+07	7.93556e+07	7.8783e+07	8.76252e+07	1.31049e+08	1.29458e+08	5.48285e+07	3.5328e+07	5.85377e+07	9.69769e+07		15	14	14	18	16	16	13	13	15	21		1	1	1	1	1	1	1	1	1	1
ANXA2_HUMAN	Annexin A2	39 kDa	8.16082e+06	4.92803e+06	1.2311e+07	5.50844e+06	1.26299e+07	1.47395e+07	2.06312e+06	5.30778e+06	6.3645e+06	7.05189e+06		18	19	19	15	18	19	16	15	19	19		1	1	1	1	1	1	1	1	1	1
ANXA3_HUMAN	Annexin A3	36 kDa	1.80953e+06	1.23681e+07	1.18054e+06	1.27205e+07	6.35784e+06	3.7521e+06	1.0973e+06	1.21863e+06	2.09583e+06	1.38122e+07		7	12	5	12	10	10	0	1	8	14		1	1	1	1	1	1	0	0.96	1	1
ANXA4_HUMAN	Annexin A4	36 kDa	433212	2.75792e+06	922928	2.73218e+06	1.78272e+06	1.11408e+06	291843	331291	538738	2.42264e+06		2	9	2	9	7	7	0	2	1	6		1	1	1	1	1	1	0	1	1	1
ANXA5_HUMAN	Annexin A5	36 kDa	248705	423385	138240	1.16172e+06	230778	226707	324657	738007	110624	707746		4	3	2	10	4	4	0	2	0	8		1	1	1	1	1	1	0.56	1	0	1
ANXA6_HUMAN	Annexin A6	76 kDa	23829.3	12654.9	10676.3	403984	28501.6	8689.27	7557.88	10965	13679.4	90763.5		0	1	0	9	0	0	0	0	0	3		0	1	0	1	0	0	0	0	0	1
ANXA8_HUMAN	Annexin A8	37 kDa	64287.4	93019.1	151228	952944	130743	169528	94129.5	137959	100605	231664		0	1	0	8	1	2	0	0	0	4		0	0.98	0.71	1	0.98	1	0	0.33	0	1
APEX1_HUMAN	DNA-(apurinic or apyrimidinic site) lyase	36 kDa	12866.5	1355.26	4220.37	78694.5	9682.14	4716.26	7686.53	75641.5	3390.38	20904.6		0	0	0	2	0	0	0	1	0	0		0	0	0	1	0	0	0	0.98	0	0
APM2_HUMAN	Adipose most abundant gene transcript 2 protein	8 kDa	40274.4	173720	85600	57746.7	135085	292881	43063.8	13690.3	73734.8	30802.1		0	0	1	0	0	1	0	0	0	0		0	0	0.98	0	0	0.98	0	0	0	0
APOA1_HUMAN	Apolipoprotein A-I	31 kDa	493200	1.53957e+06	4.49339e+06	639922	1.29991e+06	7.76742e+06	328024	156932	475177	765588		0	4	4	2	6	11	0	1	1	3		0	1	1	0.98	1	1	0	0.32	0.79	1
APOA2_HUMAN	Apolipoprotein A-II	11 kDa	28240.5	2.50831e+06	2.02292e+06	56728.3	339119	1.12233e+06	61759.7	25878.5	197083	501558		0	3	2	1	2	2	1	0	0	3		0	1	1	0.93	1	1	0.92	0	0	1
APOH_HUMAN	Beta-2-glycoprotein 1	38 kDa	655370	1.54534e+06	1.93733e+06	949654	1.1663e+06	1.74821e+06	585604	979105	1.16975e+06	1.30477e+06		1	4	3	2	3	4	0	1	2	2		0.92	1	1	1	1	1	0	0.98	1	1
ARC1B_HUMAN	Actin-related protein 2/3 complex subunit 1B	41 kDa	4053.56	352748	24995.5	165738	91230.9	26123.4	3093.75	13021.7	20496.3	191792		0	1	0	1	0	0	0	0	0	1		0	0.98	0	0.98	0	0	0	0	0	0.98
ARGI1_HUMAN	Arginase-1	35 kDa	29127.7	167.726	4435.51	16695.3	885.575	489.285	2531.21	12622	337.483	44626.7		1	0	0	0	0	0	0	0	0	1		0.99	0	0	0	0	0	0	0	0	0.76
ARP2A_HUMAN	Actin-related protein 2-A	45 kDa	12877.2	3492.99	14213.2	113538	15167.6	13759.6	11129.4	3955.09	725.449	55586.4		0	0	0	3	0	0	0	0	0	1		0	0	0	1	0	0	0	0	0	0.98
ARP3_HUMAN	Actin-related protein 3	47 kDa	12615.5	237115	92363	267307	57557	47932.1	157951	18951	65476.6	333146		0	1	1	2	0	0	0	0	0	1		0	0.98	0.98	1	0	0	0	0	0	1
ARPC3_HUMAN	Actin-related protein 2/3 complex subunit 3	21 kDa	1342.8	3203.9	190.934	34768.6	3459.62	811.825	1218.08	736.606	218.372	5449.15		0	0	0	1	0	0	0	0	0	0		0	0	0	1	0	0	0	0	0	0
ARPC4_HUMAN	Actin-related protein 2/3 complex subunit 4	20 kDa	686.813	61948.6	28056.1	73023.5	17929.4	24313.8	2110.63	2198.55	26659.6	66578.6		0	1	1	3	0	0	0	0	0	1		0	0.98	0.99	1	0	0	0	0	0	0.92
ASC_HUMAN	Apoptosis-associated speck-like protein containing a CARD	22 kDa	31971.6	57175.1	19196.8	97230.8	39072.2	31861.7	18205.5	28223.7	21983.3	83207.3		0	0	0	1	0	0	0	0	0	1		0	0	0	1	0	0	0	0	0	0.92
ASPG_HUMAN	N(4)-(beta-N-acetylglucosaminyl)-L-asparaginase	37 kDa	145528	228122	231928	305863	244249	166967	515077	500466	319376	235740		1	2	2	1	1	1	2	3	2	1		1	1	1	0.93	0.98	1	1	1	1	0.93
ATPA_HUMAN	ATP synthase subunit alpha, mitochondrial	60 kDa	94753.4	104997	22126.1	141248	34015.4	48743.3	412088	143783	12008.1	39158.6		0	1	0	1	1	0	2	1	0	0		0	0.98	0	1	0.97	0	1	0.98	0	0
ATPB_HUMAN	ATP synthase subunit beta, mitochondrial	56 kDa	15279.4	6010.08	3265.75	160993	19306.6	31052.4	34227	27827.1	4985.67	40699.6		0	0	0	2	0	0	0	0	0	0		0	0	0	1	0.2	0	0	0	0	0
BAF_HUMAN	Barrier-to-autointegration factor	10 kDa	297489	2819.57	600743	512060	618523	494942	963930	959690	222774	283195		1	1	1	1	1	1	1	1	1	1		0.99	0.98	0.98	1	0.98	0.98	0.98	0.98	0.98	0.98
BAG3_HUMAN	BAG family molecular chaperone regulator 3	62 kDa	8671.6	85378.8	98970.3	139581	88692.6	100433	252855	129894	5733.83	20729.8		0	1	2	1	1	2	2	0	0	0		0	0.98	1	1	0.98	1	1	0	0	0
BASP1_HUMAN	Brain acid soluble protein 1	23 kDa	2.45121e+06	7.81723e+06	342785	4.95395e+06	905016	463785	2.09234e+06	2.52205e+06	1.06164e+06	8.29411e+06		4	6	2	8	4	2	4	4	2	6		1	1	1	1	1	1	1	1	1	1
BPIB1_HUMAN	BPI fold-containing family B member 1	52 kDa	14850.4	92207.7	29017.6	74820.4	134809	40289.3	22332.5	35565.1	296528	191793		0	1	0	0	1	0	0	0	3	1		0	0.98	0	0	0.98	0	0	0	1	0.98
BST1_HUMAN	ADP-ribosyl cyclase 2	36 kDa	41333.3	68795.8	11162.8	54961.8	33874.7	2849.01	7781.52	59528.3	10888.8	51465.9		1	1	0	0	1	0	0	1	0	0		0.98	0.95	0	0	0.81	0	0	0.96	0	0
CADH1_HUMAN	Cadherin-1	97 kDa	1.10438e+06	896246	1.55064e+06	1.29033e+06	949800	1.15279e+06	459563	1.99574e+06	271032	1.07821e+06		3	4	4	4	5	4	1	4	1	3		1	1	1	1	1	1	0.98	1	0.98	1
CAH1_HUMAN	Carbonic anhydrase 1	29 kDa	771.513	202.498	22959.5	366375	6447.58	1706.1	1437.58	1338.23	509.792	75574		0	0	2	3	0	0	0	0	0	2		0	0	1	1	0	0	0	0	0	1
CALL3_HUMAN	Calmodulin-like protein 3	17 kDa	1.08954e+07	4.5737e+06	1.21115e+07	8.73909e+06	4.54032e+06	6.41336e+06	2.95922e+07	2.23792e+07	3.31526e+06	1.15926e+07		12	7	12	12	11	9	11	11	9	8		1	1	1	1	1	1	1	1	1	1
CALL5_HUMAN	Calmodulin-like protein 5	16 kDa	1.66011e+07	1.7369e+06	3.29263e+07	8.67923e+06	8.60933e+06	6.41904e+06	1.40326e+07	1.22052e+07	7.24587e+06	2.70031e+06		5	1	6	6	5	6	6	5	4	5		1	0.98	1	1	1	1	1	1	1	1
CALM_HUMAN	Calmodulin	17 kDa	163553	172311	448887	1.0184e+06	850910	411600	3.28255e+06	1.87077e+06	175502	721772		5	3	5	5	5	4	5	5	3	3		1	1	1	1	1	1	1	1	1	1
CALR_HUMAN	Calreticulin	48 kDa	401098	609420	251803	781337	489555	296358	967044	3.6131e+06	155658	1.23471e+06		0	1	0	0	0	0	0	6	0	3		0	0.99	0	0	0	0	0	1	0	1
CAMP_HUMAN	Cathelicidin antimicrobial peptide	19 kDa	1.07167e+06	4.25785e+06	532434	3.24542e+06	1.50923e+06	481129	886276	1.43867e+06	1.20804e+06	4.57664e+06		3	4	1	6	4	3	1	4	1	6		1	1	0.82	1	1	1	0.95	1	0.98	1
CAN1_HUMAN	Calpain-1 catalytic subunit	82 kDa	359178	785101	152920	1.23313e+06	528080	656380	116710	206151	274986	1.66622e+06		3	6	1	12	5	5	0	0	0	11		1	1	1	1	1	1	0	0.55	0.54	1
CAP1_HUMAN	Adenylyl cyclase-associated protein 1	52 kDa	105481	274037	393636	1.6472e+06	149731	96065.3	128504	295219	87251.6	900283		1	2	0	6	0	0	0	0	0	6		0.98	1	0	1	0.15	0	0	0	0	1
CAPG_HUMAN	Macrophage-capping protein	38 kDa	385969	512770	220221	837559	202440	272238	386883	163624	120155	1.2399e+06		2	3	1	4	2	3	2	1	0	5		1	1	1	1	1	1	1	0.98	0	1
CAPZB_HUMAN	F-actin-capping protein subunit beta	34 kDa	135273	577062	251965	1.41586e+06	234615	265434	200707	82443	266662	1.69106e+06		0	0	0	4	1	0	0	0	0	4		0	0.94	0	1	0.86	0	0	0	0	1
CASA1_HUMAN	Alpha-S1-casein	25 kDa	1115.42	66110.2	92874.3	19445.2	19360.7	4838.64	2622.83	7000.43	365.003	19311.8		0	0	1	1	0	0	0	0	0	0		0	0	0.98	0.96	0	0	0	0	0	0
CASPE_HUMAN	Caspase-14	28 kDa	2.67888e+06	229099	2.88259e+06	1.5494e+06	725364	414847	1.27058e+06	735157	140539	267999		8	0	8	7	3	0	1	3	0	2		1	0	1	1	1	0.61	1	1	0	1
CATA_HUMAN	Catalase	60 kDa	1.56413e+06	4.11023e+06	2.04052e+06	3.75276e+06	3.26283e+06	2.17127e+06	1.61956e+06	1.04676e+06	1.41632e+06	2.14356e+06		1	13	1	15	8	3	5	5	6	7		0.95	1	0.98	1	1	1	1	1	1	1
CATB_HUMAN	Cathepsin B	38 kDa	1.8858e+06	1.57148e+06	4.05955e+06	1.01277e+06	2.12679e+06	1.93635e+06	3.96127e+06	2.67847e+06	1.0572e+06	1.1887e+06		3	2	4	3	3	3	4	5	4	5		1	1	1	1	1	1	1	1	1	1
CATC_HUMAN	Dipeptidyl peptidase 1	52 kDa	52735.8	204709	88470.2	233060	139673	65621.5	301068	378676	70637.7	269009		0	2	1	0	1	0	2	2	1	2		0	1	0.06	0	0.58	0	1	1	0.06	1
CATD_HUMAN	Cathepsin D	45 kDa	143040	78396.7	274763	186991	169710	200542	56577	349805	196857	525929		1	3	5	2	2	1	1	1	3	5		1	1	1	1	1	0.98	0.97	1	1	1
CATG_HUMAN	Cathepsin G	29 kDa	221204	214569	55265	272347	471621	60700.6	47262.8	61673.6	7467.77	193954		0	1	0	0	3	0	0	0	0	1		0	0.98	0.31	0.12	1	0.53	0	0	0	1
CATH_HUMAN	Pro-cathepsin H	37 kDa	34048.3	20732.9	65702	2148.02	181937	26497.6	258381	165171	6416.49	56132.3		0	0	0	0	1	0	1	1	0	0		0	0	0	0	1	0	0.99	0.99	0	0.11
CATS_HUMAN	Cathepsin S	37 kDa	134222	2584.4	5170.02	1593.52	10500.3	2130.17	16998.9	10915.3	3969.66	27436.5		0	0	0	1	0	0	0	0	0	1		0	0	0	0.99	0	0	0	0	0	0.98
CAZA1_HUMAN	F-actin-capping protein subunit alpha-1	33 kDa	121667	214432	123906	1.33559e+06	198124	192913	30733.6	27815.3	99373	1.21757e+06		0	1	0	4	1	0	0	0	0	4		0	0.98	0	1	0.88	0	0	0	0.19	1
CBPM_HUMAN	Carboxypeptidase M	51 kDa	22490.7	393.061	5188.64	2860.42	365.336	724.898	160.433	23438	0	7067.26		3	0	1	0	0	0	0	0	0	1		1	0	0.94	0.48	0	0	0	0	0	0.99
CD177_HUMAN	CD177 antigen	46 kDa	78504.3	58224.4	113695	326338	70393.4	54921.7	4930.7	121548	423044	201787		0	1	1	3	1	0	0	1	2	2		0	0.83	0.82	1	0.98	0	0	0.98	1	1
CD59_HUMAN	CD59 glycoprotein	14 kDa	5.2471e+06	1.44095e+06	4.34636e+06	2.55461e+06	1.88103e+06	3.22621e+06	9.25346e+06	6.4539e+06	2.57422e+06	4.64168e+06		3	1	4	3	4	4	3	1	3	4		1	0.95	1	1	1	1	1	0.98	1	1
CDC37_HUMAN	Hsp90 co-chaperone Cdc37	45 kDa	62647.7	97399.6	193794	87960.9	97906.6	99309.7	104758	56275.1	71360.1	38832.7		0	0	1	1	1	1	0	0	0	0		0	0	0.98	0.91	0.98	0.76	0	0	0	0
CDD_HUMAN	Cytidine deaminase	16 kDa	2.01062e+06	3.32758e+06	2.17294e+06	4.06839e+06	4.23772e+06	4.72696e+06	3.38073e+06	6.43771e+06	3.99176e+06	4.21432e+06		3	4	3	4	4	4	2	2	4	4		1	1	1	1	1	1	1	1	1	1
CDSN_HUMAN	Corneodesmosin	52 kDa	101741	9634.61	215214	23447.7	35552	38547.4	239986	109394	24386.5	8134.71		1	0	1	0	0	0	1	0	0	0		0.97	0	1	0	0	0	0.96	0.2	0.95	0
CEAM5_HUMAN	Carcinoembryonic antigen-related cell adhesion molecule 5	77 kDa	1.48883e+06	516398	1.90955e+06	892522	825204	799465	2.63398e+06	3.18076e+06	584899	642948		3	2	4	4	4	3	4	4	3	3		1	1	1	1	1	1	1	1	1	1
CEAM7_HUMAN	Carcinoembryonic antigen-related cell adhesion molecule 7	29 kDa	35019.2	25120.2	94942.1	26706.1	21145.4	33348.5	223231	50516.5	2086.46	35173.8		1	0	1	1	0	0	2	0	0	0		0.95	0	0.94	0.93	0	0	1	0	0.61	0
CEAM8_HUMAN	Carcinoembryonic antigen-related cell adhesion molecule 8	38 kDa	28324.4	48932.5	11223.3	57636.4	13355.5	2913.54	36105.6	8864.89	25992.1	79165.7		2	2	1	2	1	1	1	1	1	0		1	1	0.06	1	0.06	0.06	0.07	0.06	0.06	0
CERU_HUMAN	Ceruloplasmin	122 kDa	1.3298e+06	1.77605e+06	1.3099e+06	2.67275e+06	2.05956e+06	5.69041e+06	1.13254e+07	6.33992e+06	1.01103e+06	3.27688e+06		5	4	5	8	6	9	10	10	3	8		1	1	1	1	1	1	1	1	1	1
CF132_HUMAN	Uncharacterized protein C6orf132	124 kDa	52420.7	140437	136232	67904.2	120445	122526	5738.69	1464.36	90416.8	91394.6		0	0	3	0	1	1	0	0	2	0		0	0.2	1	0	0.98	0.98	0	0	1	0
CFAB_HUMAN	Complement factor B	86 kDa	37077.9	61175.4	39510.3	294865	196888	140937	28305.6	134408	29217.4	322471		0	0	0	3	1	2	0	0	1	5		0	0	0	1	1	1	0	0.15	0.97	1
CFAI_HUMAN	Complement factor I	66 kDa	9675.31	1506.63	16265.3	2197.93	14807.5	124232	0	8372.23	2101.96	9538.3		0	0	0	0	0	3	0	0	0	0		0	0	0	0	0	1	0	0	0	0
CH10_HUMAN	10 kDa heat shock protein, mitochondrial	11 kDa	163576	206373	197781	110452	197978	183793	61728.6	229678	71741.5	125452		2	1	2	1	2	2	1	1	0	0		1	1	1	1	1	1	1	1	0	0.47
CH60_HUMAN	60 kDa heat shock protein, mitochondrial	61 kDa	77511	137903	22998.9	159039	49526.3	65732.9	57682.2	47554	57876	189411		1	1	0	1	1	1	1	0	0	2		0.99	0.98	0	1	0.9	0.93	1	0	0	1
CHIT1_HUMAN	Chitotriosidase-1	52 kDa	19963.8	2753.19	4650.05	102430	16821.5	7637.86	2002.07	33612.5	5576.95	86094.8		1	0	0	2	0	0	0	0	0	2		0.93	0	0	1	0	0	0	0	0	1
CK054_HUMAN	Ester hydrolase C11orf54	35 kDa	61426	1596.92	65129.9	98283.1	103069	67554	733.51	10874.4	13067.6	25966.7		1	0	1	2	0	0	0	0	1	0		0.99	0	0.98	1	0.74	0	0	0	0.95	0
CLCA4_HUMAN	Calcium-activated chloride channel regulator 4	101 kDa	333417	1.29849e+06	495333	441559	333371	387701	71995.4	298951	54550.5	370471		3	6	5	4	1	6	1	2	0	5		1	1	1	1	1	1	1	1	0	1
CLCB_HUMAN	Clathrin light chain B	25 kDa	134090	98002.4	494222	59837.9	294349	296668	238763	134477	84778	48157		0	1	2	0	1	1	0	0	0	0		0.48	1	1	0	1	1	0	0	1	0.51
CLIC1_HUMAN	Chloride intracellular channel protein 1	27 kDa	81576	17995.3	14643	1.10967e+06	119295	163345	6392.32	20552	38710.8	818568		0	1	0	6	1	1	0	0	0	2		0	1	0	1	0.98	0.98	0	0	0	1
CLIP1_HUMAN	CAP-Gly domain-containing linker protein 1	162 kDa	2034.46	5050.93	65117.3	11374.9	4161.72	13671.6	1986.68	0	19556.9	2112.08		0	0	1	0	0	0	0	0	0	0		0	0	1	0	0	0.6	0	0	0	0
CLUS_HUMAN	Clusterin	52 kDa	48913.2	184427	328889	42641.9	93726.8	1.33177e+06	45854.1	21473.2	93461.7	73676.4		0	0	0	0	0	5	0	0	0	0		0	0	0.35	0	0	1	0	0	0	0
CNFN_HUMAN	Cornifelin	12 kDa	579115	1.10642e+06	694359	258586	600388	894153	206992	545366	223585	174402		1	1	1	1	1	1	0	1	0	0		0.99	0.98	0.98	0.98	0.98	0.98	0	0.98	0	0
CO1A1_HUMAN	Collagen alpha-1(I) chain	138 kDa	52588.7	45287.4	43793.4	159834	66957.5	23816.3	1.83632e+06	128436	39200.9	13456.1		0	0	0	0	1	0	1	0	0	0		0	0	0	0	0.98	0	0.98	0	0	0
CO1A2_HUMAN	Collagen alpha-2(I) chain	129 kDa	1.10711e+06	8446.26	107999	7134.96	159062	382826	118716	304181	274132	420618		2	0	0	0	0	1	1	0	0	1		1	0	0	0	0	0.98	0.25	0	0	0.98
CO3_HUMAN	Complement C3	187 kDa	5.70693e+06	1.07113e+07	3.92076e+06	1.82487e+07	9.46039e+06	1.7194e+07	4.81086e+06	1.3514e+07	2.21169e+06	1.58292e+07		8	24	6	28	16	26	6	18	6	31		1	1	1	1	1	1	1	1	1	1
CO3A1_HUMAN	Collagen alpha-1(III) chain	94 kDa	6027.56	6625.84	26405.3	45982.7	4442.26	0.711492	770864	4462.11	80662	2152.5		0	0	0	0	0	0	1	0	0	0		0	0	0	0	0	0	0.95	0	0	0
CO4B_HUMAN	Complement C4-B	193 kDa	22903	73164.5	12624.5	70750.8	33800.2	116374	16038.2	53359.7	30182.6	129748		0	0	0	1	0	4	0	0	0	3		0	0.69	0	1	0.63	1	0	0	0	1
COF1_HUMAN	Cofilin-1	19 kDa	1.15059e+06	1.87375e+06	697432	3.3896e+06	1.5078e+06	728561	2.07658e+06	1.29466e+06	561092	2.08926e+06		1	0	0	2	1	1	1	1	0	3		1	0	0	1	1	1	1	0.98	0	1
COR1A_HUMAN	Coronin-1A	51 kDa	202728	700329	119083	1.37314e+06	292443	35328.3	177483	199793	325655	1.0848e+06		1	1	1	5	3	0	1	1	1	4		0.99	0.98	0.98	1	1	0	0.98	0.98	0.98	1
CPNE3_HUMAN	Copine-3	60 kDa	3276.7	143478	4511.52	70319.7	11774.1	5252.97	815.071	3164.56	2351.74	35091.1		0	0	0	3	0	0	0	0	0	1		0	0	0	1	0	0	0	0	0	0.82
CPNS1_HUMAN	Calpain small subunit 1	28 kDa	210220	429298	232032	384361	116153	219842	6335.02	79813.5	629149	557234		0	2	2	2	1	0	0	0	0	2		0.92	1	1	1	1	0.94	0	0.13	0.15	1
CPPED_HUMAN	Calcineurin-like phosphoesterase domain-containing protein 1	36 kDa	8668.98	0	1034.6	20191.8	0	0	26905	157028	349.612	31613.3		0	0	0	0	0	0	0	1	0	0		0	0	0	0	0	0	0	0.98	0	0
CRCT1_HUMAN	Cysteine-rich C-terminal protein 1	10 kDa	139239	254971	92887.7	1727.15	36252.8	0	40418.5	13763.8	405558	8215.32		0	0	0	0	0	0	0	0	1	0		0	0	0	0	0	0	0	0	0.98	0
CRIS3_HUMAN	Cysteine-rich secretory protein 3	28 kDa	1.03217e+06	1.83738e+06	584253	1.11669e+06	2.77582e+06	4.62658e+06	2.68634e+06	2.29549e+06	1.192e+06	1.77752e+06		2	3	3	3	3	3	3	3	2	3		1	1	1	1	1	1	1	1	1	1
CRNN_HUMAN	Cornulin	54 kDa	1.73784e+08	3.88138e+08	2.23052e+08	1.8473e+08	2.50995e+08	2.73995e+08	2.94545e+08	1.21374e+08	2.85385e+08	2.78213e+08		15	18	19	22	19	19	14	8	19	19		1	1	1	1	1	1	1	1	1	1
CRYAB_HUMAN	Alpha-crystallin B chain	20 kDa	57770.9	50245.8	322096	12079.9	224252	379398	125868	34479.1	752866	28710.1		0	0	2	0	1	2	0	0	2	0		0	0.15	1	0.42	0.98	1	0	0	1	0
CSPG2_HUMAN	Versican core protein	373 kDa	3239.29	3350.9	3129.87	90.0385	261.759	118.725	609.703	46158.6	13062.2	4057.84		0	0	0	0	0	0	0	1	0	0		0	0	0	0	0	0	0	0.98	0	0
CX7A2_HUMAN	Cytochrome c oxidase subunit 7A2, mitochondrial	9 kDa	9946.27	6020.51	30588.6	6126.73	24981.7	16014.4	1507.03	7094.17	5015.86	3179.02		0	0	1	0	1	0	0	0	0	0		0	0	0.98	0	0.98	0	0	0	0	0
CYC_HUMAN	Cytochrome c	12 kDa	40609.7	4924.66	119823	51884.3	84103.5	108713	75549.4	54886.4	417.143	2236.13		0	0	3	0	3	1	0	0	0	0		0.84	0	1	0.68	1	1	0.2	0.98	0	0
CYTA_HUMAN	Cystatin-A	11 kDa	3.50643e+07	3.03715e+07	5.91555e+07	1.05623e+07	6.5311e+07	7.02817e+07	7.64436e+07	4.14248e+07	1.64544e+08	1.52709e+07		6	6	5	5	7	7	7	6	6	7		1	1	1	1	1	1	1	1	1	1
CYTB_HUMAN	Cystatin-B	11 kDa	2.40242e+07	5.59138e+07	2.89668e+07	2.5374e+07	6.4269e+07	6.08263e+07	6.68361e+07	2.43863e+07	8.07771e+07	2.28008e+07		3	3	2	3	4	3	4	3	1	3		1	1	0.98	1	1	1	1	1	0.99	1
DAF_HUMAN	Complement decay-accelerating factor	41 kDa	1.28675e+06	302148	942511	1.22086e+06	774456	986792	3.24141e+06	1.81056e+06	454419	794149		1	0	1	2	0	1	1	1	1	0		1	0	0.97	1	0	0.98	1	0.89	0.95	0.19
DBNL_HUMAN	Drebrin-like protein	48 kDa	35166	471079	7453.2	26683.7	106289	130051	24934.5	973.744	301810	123587		0	3	1	1	2	1	0	0	1	3		0	1	0.98	0.98	1	0.98	0	0	0.98	1
DBPA_HUMAN	DNA-binding protein A	40 kDa	89174.7	156631	38922.7	174861	110297	85196.8	275661	84088.7	91392.8	49116.8		0	1	1	1	0	0	1	0	0	0		0.48	0.98	0.98	0.98	0	0	0.98	0	0	0
DDB1_HUMAN	DNA damage-binding protein 1	127 kDa	0	11382.4	1688.77	18352.7	6688.33	1122.79	416.106	32587.8	0	3251.7		0	0	0	0	0	0	0	1	0	0		0.32	0	0	1	0	0	0	0.93	0	0
DEF1_HUMAN	Neutrophil defensin 1	10 kDa	3.74316e+06	1.18621e+07	670756	7.5611e+06	5.83043e+06	2.59407e+06	1.39851e+06	2.12394e+06	1.75501e+06	9.41243e+06		2	2	2	2	2	2	1	1	2	1		1	1	1	1	1	1	0.98	0.98	1	1
DESP_HUMAN	Desmoplakin	332 kDa	1.38436e+06	918312	2.76771e+06	3.785e+06	1.54277e+06	1.2528e+06	1.6342e+06	1.88311e+06	3.23831e+06	861599		10	6	14	16	9	7	6	9	12	2		1	1	1	1	1	1	1	1	1	1
DMBT1_HUMAN	Deleted in malignant brain tumors 1 protein	261 kDa	562659	3.30857e+06	1.43817e+06	678303	2.2237e+06	223944	2.11591e+06	761286	428859	480037		1	2	2	2	2	1	2	1	1	1		0.99	1	1	1	1	0.98	1	0.98	0.98	0.98
DMKN_HUMAN	Dermokine	47 kDa	43741.5	52260	161421	37161.4	46937.3	45483	57758.6	873.611	112554	80931.1		1	1	0	0	1	0	1	0	0	1		0.83	0.98	0	0	0.98	0	0.98	0	0	0.95
DNJB1_HUMAN	DnaJ homolog subfamily B member 1	38 kDa	35966.5	3835.41	23377	22448.8	18007.8	4860.38	64661.1	33013.3	648.373	493.692		1	0	2	1	0	0	2	2	0	0		1	0.61	1	1	0	0	1	1	0	0
DPP3_HUMAN	Dipeptidyl peptidase 3	83 kDa	61007.4	14141.8	25098.1	136745	4323.62	17690.8	21759	232214	18946.4	29990.4		0	0	0	1	0	0	0	2	0	0		0	0	0	0.99	0	0	0	1	0	0
DSC2_HUMAN	Desmocollin-2	100 kDa	4.72589e+06	518173	8.40093e+06	4.99559e+06	5.48774e+06	1.01769e+07	1.41391e+07	7.27466e+06	7.73067e+06	5.67694e+06		2	3	2	5	2	4	4	3	3	4		1	1	1	1	1	1	1	1	1	1
DSC3_HUMAN	Desmocollin-3	100 kDa	1234.36	0	33501.8	565.788	1580.42	21295.8	657.498	439.749	1834.06	0		0	0	1	0	0	0	0	0	0	0		0	0	0.98	0	0	0	0	0	0	0
DSG1_HUMAN	Desmoglein-1	114 kDa	966537	298169	1.08903e+06	915952	535293	605646	1.01472e+06	502579	433139	805774		2	1	4	4	3	5	2	1	5	4		1	0.98	1	1	1	1	1	0.98	1	1
DSG3_HUMAN	Desmoglein-3	108 kDa	1.34861e+07	6.06118e+06	7.84304e+06	9.52524e+06	7.242e+06	9.03368e+06	3.20262e+07	1.10417e+07	5.22591e+06	6.81494e+06		8	6	11	7	9	11	7	5	10	6		1	1	1	1	1	1	1	1	1	1
DYL1_HUMAN	Dynein light chain 1, cytoplasmic	10 kDa	4570.44	98714.5	40719.4	247131	82657	237133	24440	26262.9	64592	50124.4		0	0	0	1	0	0	0	0	0	0		0	0	0.37	1	0	0.34	0	0	0	0
ECH1_HUMAN	Delta(3,5)-Delta(2,4)-dienoyl-CoA isomerase, mitochondrial	36 kDa	15240.1	72089.4	42912.1	54162.3	61070.3	49732.4	52902.7	73759.6	22378.2	27817.6		0	2	1	0	0	1	0	0	0	0		0	1	0.98	0	0	0.98	0	0	0	0
ECM1_HUMAN	Extracellular matrix protein 1	61 kDa	5.10776e+06	1.32214e+07	1.06938e+07	4.02585e+06	9.13887e+06	1.12104e+07	1.46501e+07	4.90846e+06	7.87931e+06	2.81099e+06		5	7	8	5	6	7	6	4	4	4		1	1	1	1	1	1	1	1	1	1
EF1B_HUMAN	Elongation factor 1-beta	25 kDa	64532.4	3039.15	46008	254975	84946.7	64097.7	45645.5	155253	50928.9	30248.5		0	0	0	1	1	0	0	1	1	0		0	0	0	1	0.98	0	0	0.98	0.98	0
EF2_HUMAN	Elongation factor G	95 kDa	10075.1	8818.51	15163.5	50277.5	12097.3	3749.39	25348.8	174643	4280.58	35594		0	0	1	4	0	0	0	0	1	1		0	0	0.94	1	0.17	0.39	0	0	0.87	1
EIF3B_HUMAN	Eukaryotic translation initiation factor 3 subunit B	92 kDa	4929.54	2561.47	247.26	9294.94	201.418	3776.25	1532.89	0	77840.7	15752.5		0	0	0	0	0	0	0	0	1	1		0	0	0	0	0	0	0	0	0.98	0.98
ELAF_HUMAN	Elafin	12 kDa	3.55676e+07	6.97521e+06	1.07665e+08	1.6439e+07	3.67617e+07	3.01774e+07	1.9814e+08	4.92086e+07	3.40115e+07	1.40689e+07		4	3	6	4	5	5	7	6	3	6		1	1	1	1	1	1	1	1	1	1
ELNE_HUMAN	Neutrophil elastase	29 kDa	183882	534462	31052.8	354604	202420	140080	39751.5	49859.1	31102.6	311313		0	1	0	2	0	0	0	0	0	2		0	0.99	0	1	0.44	0.13	0	0	0	1
EMAL2_HUMAN	Echinoderm microtubule-associated protein-like 2	71 kDa	96138	12062.4	52939.3	140119	14473.5	11653.2	65044.7	122417	23431.4	55996.1		0	0	0	2	0	0	1	0	0	0		0.53	0	0	1	0	0	0.98	0.22	0	0.53
ENDD1_HUMAN	Endonuclease domain-containing 1 protein	55 kDa	5955.61	4295.54	2890.6	15174	5696.24	5442.05	22990.8	45137.4	10335.9	6812.04		0	0	0	2	0	0	1	1	0	0		0	0	0	1	0	0	0.95	0.92	0	0
ENDOU_HUMAN	Poly(U)-specific endoribonuclease	47 kDa	128230	10419.8	228779	150628	39571.4	49030.8	409523	239875	14352.8	3285.38		0	0	1	2	0	0	1	0	0	0		0	0	1	1	0	0	0.98	0	0	0.44
ENOA_HUMAN	Alpha-enolase	47 kDa	0	1811.31	984.57	0	0	0	0	0	1648.24	49411.5		3	5	1	12	5	5	5	2	5	9		1	1	1	1	1	1	1	1	1	1
ENSA_HUMAN	Alpha-endosulfine	13 kDa	499.594	152198	465.991	2562.11	7657.53	1449.88	0	0	515.156	74026.6		0	0	1	0	0	0	0	0	1	0		0	0	1	0.1	0.6	0.56	0	0	0.92	0
ERO1A_HUMAN	ERO1-like protein alpha	54 kDa	689689	2.76502e+06	664235	3.17422e+06	1.44133e+06	1.58551e+06	915704	563240	573758	2.30053e+06		1	3	2	8	5	6	0	0	1	6		0.99	1	1	1	1	1	0	0	1	1
ERP29_HUMAN	Endoplasmic reticulum resident protein 29	29 kDa	225.426	0	2114.16	63355.7	3530.52	1373.5	0	368.398	852.768	17131.7		0	0	0	2	0	0	0	0	0	0		0	0.97	0	1	0	0.61	0	0.16	0	0
ES8L2_HUMAN	Epidermal growth factor receptor kinase substrate 8-like protein 2	81 kDa	11220.4	8677.8	22602.3	44025.7	32362.4	58724.9	13872.2	6189.38	1500.31	7309.95		0	0	0	0	0	1	0	0	0	0		0	0.74	0	0	0	0.99	0	0	0	0
ESTD_HUMAN	S-formylglutathione hydrolase	31 kDa	48718.8	90.022	5530.61	65200.7	19699	29239.3	22548.6	225433	4094.54	107003		0	0	0	0	0	0	1	1	0	0		0	0	0	0	0	0	1	1	0	0
EVPL_HUMAN	Envoplakin	232 kDa	219925	316500	664674	299816	415471	407725	192561	67970.4	1.33854e+06	144026		0	1	4	1	5	5	0	0	12	0		0.98	0.99	1	1	1	1	0	0	1	0
EZRI_HUMAN	Ezrin	69 kDa	332131	632256	425129	564282	498791	333292	641194	218852	362510	240590		6	11	7	14	6	6	5	3	5	9		1	1	1	1	1	1	1	1	1	1
F16P1_HUMAN	Fructose-1,6-bisphosphatase 1	37 kDa	47582.6	108361	95561	122619	89772.8	41035.7	15561.3	60336.1	61534	148316		1	1	2	1	2	1	0	1	1	1		0.99	0.98	1	0.98	1	0.98	0	0.98	0.98	0.98
FABP4_HUMAN	Fatty acid-binding protein, adipocyte	15 kDa	11859.6	158517	4605.03	139410	4010.59	5636.13	8160.79	15896.3	6385.94	380769		0	1	0	1	0	0	0	0	0	2		0	0.98	0	0.98	0	0	0	0	0	1
FABP5_HUMAN	Fatty acid-binding protein, epidermal	15 kDa	2.35517e+08	1.43436e+08	3.64902e+08	1.57029e+08	2.3028e+08	3.02046e+08	2.69986e+08	1.30278e+08	1.40352e+08	2.21459e+08		8	9	7	9	8	10	7	7	11	10		1	1	1	1	1	1	1	1	1	1
FCGBP_HUMAN	IgGFc-binding protein	572 kDa	5.70502e+06	8.00091e+06	1.43453e+07	6.39556e+06	6.71236e+06	6.31303e+06	1.94893e+06	7.45367e+06	2.54276e+07	1.67788e+07		12	10	28	14	12	11	1	9	33	31		1	1	1	1	1	1	0.99	1	1	1
FETUA_HUMAN	Alpha-2-HS-glycoprotein	39 kDa	94305.5	1.04872e+06	378701	164037	722113	3.32416e+06	674371	337357	156027	1.03338e+06		0	2	1	1	1	3	0	0	0	1		0	1	0.98	1	1	1	0	0	0.58	1
FIBA_HUMAN	Fibrinogen alpha chain	95 kDa	862940	3.00155e+06	1.23573e+06	2.1571e+06	973876	5.10782e+06	1.43286e+06	3.00253e+06	398215	2.89958e+06		2	4	3	3	3	6	2	2	3	2		1	1	1	1	1	1	1	1	1	1
FIBB_HUMAN	Fibrinogen beta chain	56 kDa	992193	1.81249e+06	610776	3.42399e+06	1.09398e+06	8.12587e+06	1.20914e+06	2.59074e+06	799268	3.51738e+06		2	3	0	10	3	9	2	5	0	7		1	1	0	1	1	1	1	1	0	1
FIBG_HUMAN	Fibrinogen gamma chain	52 kDa	721121	1.55852e+06	857436	3.0084e+06	929930	6.93055e+06	1.15477e+06	2.86959e+06	512218	3.46824e+06		2	3	2	8	2	8	1	6	1	7		1	1	1	1	1	1	0.98	1	0.98	1
FILA_HUMAN	Filaggrin	435 kDa	1.40119e+06	531713	3.65347e+06	530004	736841	431025	1.149e+06	80355.5	1.77564e+06	1.0336e+06		5	5	10	2	7	3	2	2	6	5		1	1	1	1	1	1	1	1	1	1
FILA2_HUMAN	Filaggrin-2	248 kDa	12445.4	1139.05	8996.94	237.084	38.6654	256.266	1003.61	398.167	956.704	3754.93		1	0	0	0	0	0	0	0	0	0		0.98	0	0.56	0	0	0	0	0	0	0
FKBP4_HUMAN	Peptidyl-prolyl cis-trans isomerase FKBP4	52 kDa	2011.1	47658.4	17302.8	11095.1	937.671	2739.18	23384.9	1432.01	38711	13377.1		1	1	0	0	0	0	0	0	1	1		0.99	0.98	0	0	0	0	0	0	0.98	0.98
FLNA_HUMAN	Filamin-A	281 kDa	705173	1.19866e+06	544519	906025	419708	677199	979709	1.94905e+06	242564	791845		1	4	0	10	1	0	2	12	1	4		0.94	1	0	1	0.97	0	1	1	0.88	1
FLNB_HUMAN	Filamin-B	278 kDa	320971	301195	371852	570308	164552	183039	959345	1.96251e+06	230794	340538		4	4	4	6	1	2	6	16	2	1		1	1	1	1	0.96	1	1	1	1	1
FM25A_HUMAN	Protein FAM25A	9 kDa	88876	98714.7	238986	120925	147290	245975	53013.5	12877.2	684642	75591		0	1	1	1	1	1	0	0	2	2		0	0.97	1	0.84	1	1	0	0	1	1
FOLR3_HUMAN	Folate receptor gamma	28 kDa	377936	13330.9	11709.5	828542	314389	86580	830024	438664	25553.6	68843.6		3	0	0	4	1	0	2	1	0	0		1	0	0	1	1	0.62	1	1	0	0
FPPS_HUMAN	Farnesyl pyrophosphate synthase	48 kDa	74638.6	611310	66395.2	578636	299665	190167	25356.1	236880	570275	491097		0	1	0	3	2	2	0	0	0	2		0.7	1	0.58	1	1	1	0	0	0	1
FRIL_HUMAN	Ferritin light chain	20 kDa	46046.2	1998.59	23080.1	208186	44586	152576	16272.8	57983.3	18205.1	32176		1	1	0	1	0	1	0	0	0	0		0.94	0.98	0	0.98	0	0.98	0	0	0	0
G3P_HUMAN	Glyceraldehyde-3-phosphate dehydrogenase	36 kDa	3.14883e+06	3.35397e+06	3.03354e+06	8.29656e+06	3.30666e+06	3.79101e+06	1.46769e+07	1.24118e+06	4.67136e+06	3.70345e+06		4	3	4	5	3	3	6	0	2	5		1	1	1	1	1	1	1	0.6	1	1
G6PD_HUMAN	Glucose-6-phosphate 1-dehydrogenase	59 kDa	19315.7	8985.74	5589.4	105759	6544.57	5832.81	3266.49	1290.1	1442.2	66481		0	0	0	3	0	0	0	0	0	2		0	0	0	1	0	0	0	0	0	1
G6PI_HUMAN	Glucose-6-phosphate isomerase	63 kDa	4872.19	0	61.7955	33315	6684.23	0	769.827	1050.11	704.795	24068.3		0	0	0	1	0	0	0	0	0	0		0	0	0	0.98	0	0	0	0	0	0
GALNS_HUMAN	N-acetylgalactosamine-6-sulfatase	58 kDa	181.055	0	78.9752	8196.17	162.458	13.7539	100.729	1081.34	2.98505	220.968		0	1	0	1	0	0	0	1	0	0		0	0.91	0	0.98	0	0	0	0.98	0	0
GDIA_HUMAN	Rab GDP dissociation inhibitor alpha	51 kDa	2068.58	336.479	1932.78	133047	5058.58	9959.18	1656.77	968.536	3837.99	11519.4		0	0	0	6	0	0	0	0	0	2		0	0	0	1	0	0	0	0	0	0.56
GDIB_HUMAN	Rab GDP dissociation inhibitor beta	51 kDa	341411	129537	56428.1	2.53991e+06	287695	225106	137576	150475	55511.9	953527		0	0	0	17	2	1	0	0	0	6		0.61	0.58	0	1	1	0.81	0.34	0.33	0	1
GDIR1_HUMAN	Rho GDP-dissociation inhibitor 1	23 kDa	475113	1.32652e+06	350879	3.98527e+06	532581	708551	658694	397446	501135	1.84182e+06		1	0	0	3	0	1	0	0	0	0		0.99	0	0	1	0	0.98	0	0	0	0.05
GDIR2_HUMAN	Rho GDP-dissociation inhibitor 2	23 kDa	330449	785562	198737	1.88359e+06	353889	157735	153244	211725	185101	1.08905e+06		0	0	0	4	1	0	0	0	0	3		0	0.83	0	1	0.82	0	0	0	0	1
GELS_HUMAN	Gelsolin	86 kDa	732657	1.07913e+06	579725	3.28195e+06	904594	1.70737e+06	1.02558e+06	432044	305670	3.26634e+06		6	6	3	14	5	8	5	3	1	12		1	1	1	1	1	1	1	1	0.89	1
GGCT_HUMAN	Gamma-glutamylcyclotransferase	21 kDa	1.70517e+06	1.00474e+06	1.76935e+06	996527	1.45745e+06	948706	1.89343e+06	2.57197e+06	1.02841e+06	985358		5	5	5	5	3	4	4	5	4	6		1	1	1	1	1	1	1	1	1	1
GLNA_HUMAN	Glutamine synthetase	42 kDa	2.65273e+06	5.94595e+06	5.38168e+06	7.50716e+06	5.01773e+06	6.74798e+06	2.58338e+06	1.38733e+06	5.39709e+06	1.00745e+07		3	6	3	5	4	5	2	2	1	10		1	1	1	1	1	1	1	1	1	1
GLRX1_HUMAN	Glutaredoxin-1	12 kDa	44641	211787	31677.3	237391	120932	30262.3	24233.5	24533.8	172700	211243		1	2	1	1	1	0	0	0	2	2		0.99	1	0.98	0.98	0.98	0	0	0	1	1
GLU2B_HUMAN	Glucosidase 2 subunit beta	59 kDa	47831.6	102174	1593.89	152457	49524.1	14119.5	5179.7	15316.2	7891.31	83469.6		0	1	0	1	0	0	0	0	0	2		0	1	0	1	0	0	0	0	0	1
GMFG_HUMAN	Glia maturation factor gamma	17 kDa	6143.89	25193.1	3670.73	72518.5	7081.31	7464.85	1923.53	8733.28	1879.3	104142		0	0	0	0	0	0	0	0	0	1		0	0	0.47	1	0	0	0	0	0	1
GPX3_HUMAN	Glutathione peroxidase 3	26 kDa	303541	176329	111766	144420	180692	226015	189205	1.03871e+06	194123	240811		1	0	1	1	1	2	1	4	1	1		0.99	0	0.89	1	1	1	0.97	1	0.79	1
GRN_HUMAN	Granulins	64 kDa	536171	3.23662e+06	420226	961972	551080	491165	362242	515280	1.26042e+06	3.21728e+06		1	5	3	4	3	3	1	1	4	7		0.99	1	1	1	1	1	0.98	1	1	1
GRP78_HUMAN	78 kDa glucose-regulated protein	72 kDa	4.92624e+06	5.73064e+06	3.39078e+06	8.03002e+06	4.03334e+06	2.96668e+06	3.10095e+06	5.12751e+06	2.19558e+06	5.82629e+06		25	26	15	45	19	21	8	22	10	24		1	1	1	1	1	1	1	1	1	1
GSHB_HUMAN	Glutathione synthetase	52 kDa	62662.4	26097.8	9768.42	39546.7	44429.1	43370.2	1825.56	52437.8	0	31030.6		1	0	0	0	1	1	0	1	0	0		0.98	0	0	0.65	0.91	0.98	0	0.96	0	0
GSTM1_HUMAN	Glutathione S-transferase Mu 1	26 kDa	155922	366416	60230.5	228047	82130	149946	41536.2	33450.7	30294.8	109466		2	1	3	6	3	0	0	0	0	2		1	0.82	1	1	1	0	0	0	0	1
GSTO1_HUMAN	Glutathione S-transferase omega-1	28 kDa	134834	299454	33208.2	655981	77061.5	74087.2	30563.2	106198	35015.6	273002		1	3	1	3	2	2	0	1	1	2		0.99	1	0.89	1	1	1	0	0.95	0.98	1
GSTP1_HUMAN	Glutathione S-transferase P	23 kDa	5.13677e+06	1.96417e+06	1.81218e+06	1.74519e+07	6.43533e+06	5.82303e+06	8.36081e+06	1.17187e+07	723573	1.18135e+07		6	6	5	8	7	6	7	7	4	5		1	1	1	1	1	1	1	1	1	1
H12_HUMAN	Histone H1.2	21 kDa	2.84458e+06	8.63289e+06	1.72397e+06	6.41547e+06	2.45382e+06	1.29649e+06	4.10121e+06	4.31814e+06	1.36378e+06	6.84269e+06		1	1	3	3	1	0	2	0	0	2		0.98	0.98	1	1	0.98	0	1	0	0.62	1
H15_HUMAN	Histone H1.5	23 kDa	504256	3.87699e+06	435914	929577	485417	394780	747426	674896	179482	3.12018e+06		1	3	1	2	0	0	1	0	0	1		0.86	1	0.95	1	0	0	0.98	0	0	0.82
H2B1K_HUMAN	Histone H2B type 1-K	14 kDa	2.36009e+06	2.42189e+06	2.01865e+06	3.34823e+06	3.04883e+06	963425	1.45736e+06	697662	3.07786e+06	2.00462e+06		3	2	2	2	3	1	1	1	1	2		1	0.79	1	1	1	0.73	0.65	0.18	0.18	1
H48_HUMAN	Histone H4 type VIII	11 kDa	4.81243e+06	1.41175e+06	804523	1.03847e+07	3.61117e+06	965756	1.31799e+06	1.25239e+06	210560	2.00806e+06		4	3	2	6	5	3	3	5	1	6		1	1	1	1	1	1	1	1	0.91	1
HAP28_HUMAN	Heat shock protein HSP 90-alpha 1	21 kDa	73642.3	47564.3	52607.2	268675	81622.4	48675	151177	269030	22561.6	183501		0	0	1	1	0	1	1	0	0	0		0	0	0.98	0.98	0	0.97	0.91	0	0	0
HBA_HUMAN	28 kDa heat- and acid-stable phosphoprotein	15 kDa	155483	26901.6	102728	121632	65096.5	63979.2	342638	66636.9	75247.6	101264		0	1	3	11	5	5	4	1	0	8		0	0	1	1	1	1	1	0	0	1
HBA_HUMAN	Hemoglobin subunit alpha	15 kDa	49147.7	78036.2	2.38693e+06	1.28439e+07	361786	194662	761941	95044.3	163187	4.76062e+06		0	0	1	5	2	2	2	0	0	4		0	0.8	1	1	1	1	1	0.79	0	1
HBB_HUMAN	Hemoglobin subunit beta	16 kDa	891419	599126	2.84435e+06	4.4835e+07	2.00194e+06	596641	8.67265e+06	888824	847433	1.54461e+07		2	4	5	16	9	2	7	4	0	11		0.65	1	1	1	1	0.96	1	1	0	1
HBD_HUMAN	Hemoglobin subunit delta	16 kDa	26367.2	18774.4	87082.1	1.12134e+06	41824.5	44770.2	135237	59239.8	27739.1	219385		0	2	2	9	4	1	3	1	0	5		0	0.68	0.75	1	0.82	0.48	0.82	0.08	0	0.93
HDGF_HUMAN	Hepatoma-derived growth factor	27 kDa	15595.5	2725.94	7865.4	32514.6	10587	7010.78	155015	68464.3	693.177	1489.99		0	1	1	3	1	1	2	0	0	1		0	0.85	0.78	1	0.98	0.98	1	0	0	0.94
HEBP2_HUMAN	Heme-binding protein 2	23 kDa	667514	474424	483797	651866	418159	407554	1.77349e+06	1.46588e+06	158661	393334		2	2	2	3	2	2	3	4	1	2		1	1	1	1	1	1	1	1	0.98	1
HEMO_HUMAN	Hemopexin	52 kDa	996346	1.12714e+06	2.79158e+06	5.12638e+06	6.60808e+06	1.50482e+07	4.76898e+06	4.60735e+06	756609	7.98095e+06		1	3	6	9	10	11	8	6	1	7		1	1	1	1	1	1	1	1	1	1
HEXB_HUMAN	Beta-hexosaminidase subunit beta	63 kDa	6616.97	708.201	3372.54	18649.9	2964.22	2826.4	51802	77392.6	6601.6	3462.47		0	0	0	0	0	0	1	0	0	0		0	0	0	0	0	0	0.98	0	0	0
HMGB2_HUMAN	High mobility group protein B2	24 kDa	23234.5	474892	655.089	131516	82340.8	44322.7	675.247	1047.84	9927.68	86769.1		0	2	0	1	0	0	0	0	0	0		0	1	0	0.95	0	0	0	0	0	0
HMGN2_HUMAN	Non-histone chromosomal protein HMG-17	9 kDa	2051.43	8364.81	1674.35	29253.1	5571.61	179.454	250.057	311.862	22023.6	106215		0	0	0	1	0	0	0	0	0	1		0	0	0	0.74	0	0	0	0	0	0.98
HNRPD_HUMAN	Heterogeneous nuclear ribonucleoprotein D0	38 kDa	88029.4	159957	326937	350314	229626	90588.1	239953	221300	84521.9	187242		0	1	1	2	1	0	1	0	0	1		0	0.98	0.98	1	0.98	0	0.98	0	0	0.98
HNRPK_HUMAN	Heterogeneous nuclear ribonucleoprotein K	51 kDa	17425.9	13246.6	48194.9	273027	106139	61882.1	58421.6	15011.9	53814.6	193238		0	0	0	2	0	0	0	0	0	1		0	0.51	0.26	1	0.51	0	0	0	0	0.98
HNRPQ_HUMAN	Heterogeneous nuclear ribonucleoprotein Q	70 kDa	8989.22	49.1843	4612.59	39626	10659.3	7404.12	5902.84	13633.5	1141.43	2057.75		0	0	0	2	0	0	0	1	0	0		0	0	0	1	0	0	0	0.98	0	0
HNRPU_HUMAN	Heterogeneous nuclear ribonucleoprotein U	91 kDa	90373.8	454941	220624	560614	362469	342871	376200	116554	181170	438195		0	0	0	1	1	0	0	0	0	1		0.42	0.9	0.53	0.82	0.99	0	0	0	0	0.99
HPT_HUMAN	Haptoglobin	45 kDa	4.60717e+06	1.65187e+07	4.45692e+06	1.91504e+07	2.13725e+07	2.56034e+07	4.68637e+06	7.87587e+06	1.58432e+06	2.34321e+07		8	14	6	15	15	15	5	10	3	17		1	1	1	1	1	1	1	1	1	1
HSP71_HUMAN	Heat shock 70 kDa protein 1A/1B	70 kDa	3.21346e+06	3.07423e+06	4.47902e+06	8.98506e+06	3.34549e+06	3.57011e+06	3.08918e+06	4.76775e+06	3.44498e+06	5.2754e+06		10	9	8	14	5	7	2	9	5	10		1	1	1	1	1	1	1	1	1	1
HSP7C_HUMAN	Heat shock cognate 71 kDa protein	71 kDa	3.71651e+06	3.38543e+06	3.23141e+06	8.68046e+06	2.16596e+06	2.60537e+06	3.82323e+06	4.73947e+06	1.72405e+06	4.33385e+06		7	11	4	14	6	8	2	7	3	9		1	1	1	1	1	1	1	1	1	1
HSPB1_HUMAN	Heat shock protein beta-1	23 kDa	6.48166e+06	7.5022e+06	9.67468e+06	5.80121e+06	8.07747e+06	1.18035e+07	3.63333e+06	3.61282e+06	1.89633e+07	6.41314e+06		8	6	9	7	8	8	6	4	11	7		1	1	1	1	1	1	1	1	1	1
HV102_HUMAN	Ig heavy chain V-I region HG3	13 kDa	510700	748584	226620	232036	189577	313013	145631	263990	69342.5	360734		0	1	0	1	0	1	0	0	0	1		0	0.98	0	0.98	0	0.98	0	0	0	0.98
HV103_HUMAN	Ig heavy chain V-I region V35	13 kDa	1.46175e+06	363479	385394	366064	382879	351736	798767	462501	259191	417216		1	1	1	1	1	0	1	1	1	1		0.99	0.95	0.98	0.82	0.97	0	0.82	0.89	0.98	0.81
HV303_HUMAN	Ig heavy chain V-III region VH26	13 kDa	272535	338716	393316	227001	204213	296224	218062	726103	529903	388522		1	2	1	1	1	0	2	2	1	2		0.99	1	0.98	0.98	0.98	0	1	1	0.98	1
HV305_HUMAN	Ig heavy chain V-III region BR	13 kDa	6.67542e+06	5.80143e+06	7.30817e+06	5.5208e+06	4.36715e+06	7.47659e+06	6.83686e+06	1.02594e+07	3.27941e+06	8.86883e+06		2	2	2	2	2	2	2	2	2	2		1	1	1	1	1	1	1	1	1	1
HV320_HUMAN	Ig heavy chain V-III region GAL	13 kDa	268302	148246	177270	291414	164479	169950	105198	335903	111050	267990		2	2	2	2	1	0	2	2	2	2		1	1	1	1	0.98	0	1	1	1	1
IC1_HUMAN	Plasma protease C1 inhibitor	55 kDa	8458.32	13731.4	15951.9	22392.3	39636.5	98018.4	10117.5	27086.7	7122.99	26084.1		0	0	0	0	0	4	0	1	0	0		0	0	0	0.84	0.34	1	0	0.97	0	0
ICAL_HUMAN	Calpastatin	77 kDa	8.60778e+06	6.61328e+06	1.17265e+07	5.58476e+06	8.46966e+06	9.89335e+06	1.64567e+07	9.67012e+06	5.45586e+06	6.31955e+06		8	7	13	9	11	12	13	9	10	11		1	1	1	1	1	1	1	1	1	1
IF2B_HUMAN	Eukaryotic translation initiation factor 2 subunit 2	38 kDa	35783.9	1025.64	40929.2	46359.9	57701	15074.3	9502.51	1887.81	2550.75	2583.92		0	0	1	1	1	0	0	0	0	0		0	0	0.98	0.98	0.98	0	0	0	0	0
IF4B_HUMAN	Eukaryotic translation initiation factor 4B	69 kDa	270162	339694	352758	241386	220238	223150	551126	362650	138544	175623		1	1	1	1	1	1	1	1	0	1		0.99	0.98	0.98	0.98	0.83	1	0.98	0.77	0.73	1
IF6_HUMAN	Eukaryotic translation initiation factor 6	27 kDa	190433	27741.5	19686.9	235853	122481	50268.7	4477.69	23520.9	8929.02	154444		1	0	0	2	0	1	0	0	0	1		0.99	0	0	1	0.71	0.98	0	0	0	1
IGHA1_HUMAN	Ig alpha-1 chain C region	38 kDa	2.27158e+07	2.53133e+07	2.7749e+07	1.95209e+07	2.53456e+07	1.66296e+07	1.28338e+07	5.04231e+07	1.84808e+07	4.73699e+07		10	8	10	9	10	10	8	10	10	10		1	1	1	1	1	1	1	1	1	1
IGHA2_HUMAN	Ig alpha-2 chain C region	37 kDa	3.38813e+06	2.50784e+06	3.69884e+06	4.13083e+06	2.80313e+06	2.70181e+06	1.73239e+06	6.02731e+06	2.15419e+06	6.52764e+06		6	4	7	6	7	7	4	7	6	7		1	1	1	1	1	1	1	1	1	1
IGHD_HUMAN	Ig delta chain C region	42 kDa	1999.88	63101.2	3438.91	3386.14	3320.15	13482.7	20245.5	11787.1	1112.6	16458.5		0	1	0	0	0	0	0	0	0	0		0	0.98	0	0	0	0	0	0	0	0
IGHG1_HUMAN	Ig gamma-1 chain C region	36 kDa	1.34025e+08	1.15041e+08	1.36131e+08	9.27515e+07	1.05854e+08	1.69734e+08	1.22912e+08	1.14083e+08	6.49018e+07	1.33931e+08		10	9	10	10	10	12	9	10	10	12		1	1	1	1	1	1	1	1	1	1
IGHG2_HUMAN	Ig gamma-2 chain C region	36 kDa	4.47271e+06	1.50401e+06	1.1863e+07	1.16134e+07	9.54084e+06	1.8152e+07	6.7837e+06	1.42867e+07	5.06207e+06	3.20679e+07		6	6	7	7	7	7	6	6	6	8		1	1	1	1	1	1	1	1	1	1
IGHG3_HUMAN	Ig gamma-3 chain C region	41 kDa	3.74897e+06	2.18478e+07	3.20098e+06	3.89861e+06	7.33178e+06	1.446e+07	5.10481e+06	4.56013e+06	5.42212e+06	1.07124e+07		8	7	7	8	8	10	6	6	7	10		1	1	1	1	1	1	1	1	1	1
IGHG4_HUMAN	Ig gamma-4 chain C region	36 kDa	1.10733e+06	1.11272e+06	2.70705e+06	4.19307e+06	2.14986e+06	1.75972e+07	784044	2.94011e+06	783499	1.39423e+07		6	5	7	7	7	7	6	7	6	7		1	1	1	1	1	1	1	1	1	1
IGHM_HUMAN	Ig mu chain C region	49 kDa	1.35283e+06	2.6906e+06	763745	1.75252e+06	688578	1.54332e+06	3.04627e+06	923725	133819	1.0974e+06		3	9	0	7	3	3	4	1	0	5		1	1	0.22	1	1	1	1	0.98	0	1
IGJ_HUMAN	Immunoglobulin J chain	18 kDa	2.63328e+06	729145	2.79401e+06	1.55301e+06	995422	1.22499e+06	871084	2.52077e+06	1.49488e+06	1.59501e+06		3	2	3	3	2	3	0	3	2	2		1	1	1	1	1	1	0	1	1	1
IGKC_HUMAN	Ig kappa chain C region	12 kDa	2.74294e+08	1.61076e+08	1.79155e+08	1.86904e+08	1.79619e+08	2.86711e+08	2.45835e+08	4.36508e+08	7.90977e+07	2.56659e+08		5	6	5	6	5	6	5	5	7	7		1	1	1	1	1	1	1	1	1	1
IGLL5_HUMAN	Immunoglobulin lambda-like polypeptide 5	23 kDa	1.09127e+07	7.71847e+06	6.6341e+06	4.54442e+06	3.77372e+06	6.61455e+06	1.02239e+07	9.53032e+06	3.39996e+06	7.47677e+06		5	4	3	5	4	4	4	4	3	6		1	1	1	1	1	1	1	1	1	1
IL1RA_HUMAN	Interleukin-1 receptor antagonist protein	20 kDa	7.39276e+06	3.94494e+06	4.24695e+06	6.8878e+06	6.03506e+06	5.67579e+06	1.4075e+07	5.28983e+06	1.18955e+06	3.56731e+06		2	1	1	2	1	1	2	2	2	3		1	1	1	1	1	1	1	1	1	1
IL36A_HUMAN	Interleukin-36 alpha	18 kDa	67900.8	151315	70158.5	640962	266816	173915	43819	27444.7	146783	64180		0	1	0	4	1	0	0	0	0	2		0	1	0	1	0.98	0	0	0	0	1
IL36G_HUMAN	Interleukin-36 gamma	19 kDa	251665	96685	186051	424472	124540	83789.2	473319	1.35435e+06	2363.36	70796.6		2	1	2	3	1	0	2	4	0	0		1	0.98	1	1	0.98	0	1	1	0	0
ILEU_HUMAN	Leukocyte elastase inhibitor	43 kDa	355015	201364	402153	327746	324351	253787	219010	193844	111967	87919.4		2	0	3	4	3	2	2	1	0	0		1	0.97	1	1	1	1	1	1	0	0
IMPA1_HUMAN	Inositol monophosphatase 1	30 kDa	5962.85	8495.94	13136.4	32245.9	36555.3	49004.1	1285.1	1240.32	27149	80957.7		0	0	0	0	0	0	0	0	1	1		0	0	0	0	0	0.48	0	0	0.98	0.98
INVO_HUMAN	Involucrin	68 kDa	3.15985e+07	6.22568e+07	6.697e+07	1.41627e+07	7.12669e+07	7.26606e+07	3.84554e+07	7.56094e+06	6.93941e+07	1.84906e+07		20	27	25	18	27	26	23	8	27	24		1	1	1	1	1	1	1	1	1	1
IPYR_HUMAN	Inorganic pyrophosphatase	33 kDa	25606.1	12256.1	8121.79	7024.48	5310.8	19228.2	7049.95	25543	8601.12	7185.83		0	0	0	1	0	2	0	0	0	0		0	0	0	0.91	0	1	0	0	0	0.18
IQGA1_HUMAN	Ras GTPase-activating-like protein IQGAP1	189 kDa	216739	93083.2	177116	448727	137104	50297.3	657014	742206	22737.2	191186		3	1	2	6	0	0	3	1	1	2		1	0.94	1	1	0	0	1	1	0.98	1
ISK5_HUMAN	Serine protease inhibitor Kazal-type 5	121 kDa	1.42812e+07	1.5976e+07	2.51846e+07	1.08028e+07	2.79355e+07	2.58244e+07	5.74918e+07	2.48765e+07	1.98409e+07	1.83769e+07		16	14	21	11	21	19	21	16	17	17		1	1	1	1	1	1	1	1	1	1
ISK7_HUMAN	Serine protease inhibitor Kazal-type 7	9 kDa	2.29388e+06	475806	3.18099e+06	729100	1.68848e+06	2.23364e+06	6.75477e+06	2.95564e+06	2.59913e+06	477001		2	0	2	1	1	2	2	2	2	0		1	0.82	1	1	1	1	1	1	1	0.26
JAM1_HUMAN	Junctional adhesion molecule A	33 kDa	113544	304.277	143517	130923	139552	183523	329593	160331	68683.5	110450		1	1	1	1	1	1	1	1	0	0		0.99	0.98	1	0.98	0.99	1	0.98	0.82	0.26	0.35
K1C10_HUMAN	Keratin, type I cytoskeletal 10	59 kDa	2.61271e+06	589969	1.68276e+07	2.64789e+06	1.62629e+06	874696	4.15967e+06	4.19573e+06	7.82913e+06	3.76872e+06		11	1	18	13	9	5	9	11	18	11		1	1	1	1	1	1	1	1	1	1
K1C13_HUMAN	Keratin, type I cytoskeletal 13	50 kDa	6.04839e+07	6.08531e+07	9.7807e+07	3.31718e+07	1.13854e+08	1.03105e+08	4.91052e+07	2.71671e+07	3.15942e+08	2.68269e+07		33	31	46	46	38	35	37	38	58	38		1	1	1	1	1	1	1	1	1	1
K1C14_HUMAN	Keratin, type I cytoskeletal 14	52 kDa	317573	1.03562e+06	1.38367e+06	1.08037e+06	775272	535372	1.4537e+06	509839	1.2493e+06	169264		5	7	9	11	9	8	9	8	10	6		0.88	0.98	1	1	0.99	0.98	1	0.98	1	0.48
K1C15_HUMAN	Keratin, type I cytoskeletal 15	49 kDa	54195	8368.64	223327	152145	40553.6	58833.9	30144.2	20297.3	554259	20862.8		5	4	6	5	5	4	5	5	7	5		0.95	0.4	0.99	0.88	0.78	0.4	0.46	0.43	1	0.46
K1C16_HUMAN	Keratin, type I cytoskeletal 16	51 kDa	168241	480003	334961	403266	413118	419152	808553	319531	3.48666e+06	93420.8		6	6	9	10	9	8	8	8	11	6		1	1	1	1	1	1	1	1	1	0.99
K1C24_HUMAN	Keratin, type I cytoskeletal 24	55 kDa	141989	163227	70662.4	19509.9	276813	12188.3	13033.8	1401.99	7104.16	2978.7		2	1	0	0	3	0	0	0	0	0		0.98	0.98	0	0	1	0	0	0	0	0
K1C9_HUMAN	Keratin, type I cytoskeletal 9	62 kDa	398835	696504	1.344e+07	1.35172e+06	1.32191e+06	1.15739e+06	1.65397e+06	3.03519e+06	2.35686e+06	736656		0	2	13	6	1	4	1	6	4	3		0	1	1	1	1	1	1	1	1	1
K22E_HUMAN	Keratin, type II cytoskeletal 2 epidermal	65 kDa	711508	120867	7.05984e+06	422007	177734	207249	230694	693107	900188	1.7701e+06		8	5	20	13	7	6	6	10	13	14		1	0.85	1	1	1	0.86	1	1	1	1
K22O_HUMAN	Keratin, type II cytoskeletal 2 oral	66 kDa	2361.37	2515.96	33376.2	7188.52	5502.19	14543.6	659.265	2471.28	120395	79493.1		0	0	0	4	0	0	3	4	6	0		0	0	0	0.27	0	0	0.06	0.25	1	0
K2C1_HUMAN	Keratin, type II cytoskeletal 1	66 kDa	1.59047e+06	442849	3.49654e+06	1.33238e+06	1.49851e+06	495113	2.11699e+06	779378	7.17152e+06	794500		69	60	89	94	90	72	67	62	117	73		1	1	1	1	1	1	1	1	1	1
K2C4_HUMAN	Keratin, type II cytoskeletal 4	57 kDa	1.26323e+07	5.85379e+06	7.84792e+06	5.19847e+06	2.25621e+07	1.52124e+07	6.22416e+06	6.52622e+06	3.47741e+07	3.43016e+06		16	11	14	15	20	19	8	11	23	10		1	1	1	1	1	1	1	1	1	1
K2C5_HUMAN	Keratin, type II cytoskeletal 5	62 kDa	4.55417e+06	5.7559e+06	6.3233e+06	4.55008e+06	1.02564e+07	7.25039e+06	9.30115e+06	3.37018e+06	1.83649e+07	2.30947e+06		17	14	20	22	23	21	22	15	30	14		1	1	1	1	1	1	1	1	1	1
K2C6A_HUMAN	Keratin, type II cytoskeletal 6A	60 kDa	3.12363e+06	2.36961e+06	1.66512e+06	2.24108e+06	4.34774e+06	3.04485e+06	3.61408e+06	1.91098e+06	1.13446e+07	993059		24	20	26	29	25	26	27	24	33	23		1	1	1	1	1	1	1	1	1	1
K2C6B_HUMAN	Keratin, type II cytoskeletal 6B	60 kDa	26925	142388	131799	112292	68810.5	105090	275071	147860	264418	244835		22	16	25	28	25	24	26	23	33	19		1	1	1	1	1	1	1	0.99	1	1
K2C6C_HUMAN	Keratin, type II cytoskeletal 6C	60 kDa	56854.4	61258	55842.6	146101	63749.2	82002.3	34834.6	75382.1	828260	93983.4		23	17	23	28	25	26	27	24	32	20		1	1	1	1	1	1	1	1	1	1
K2C78_HUMAN	Keratin, type II cytoskeletal 78	57 kDa	192967	87236.8	1.08523e+06	241570	403038	106583	264752	105489	831199	43405.5		3	2	4	2	5	2	2	2	4	1		1	0.45	1	0.53	1	0.43	0.99	0.55	1	0.07
KLK11_HUMAN	Kallikrein-11	31 kDa	215366	11819.2	161014	32881.3	108472	112945	119226	85849.5	86831.5	16615.3		0	0	1	0	1	1	0	0	1	0		0	0	1	0	1	0.95	0.66	0	0.99	0
KLK13_HUMAN	Kallikrein-13	31 kDa	428664	554118	3.18199e+06	710181	1.71016e+06	1.51926e+06	1.61317e+06	664224	713117	368242		1	2	4	3	3	4	1	0	4	2		0.99	1	1	1	1	1	1	0	1	1
KLK6_HUMAN	Kallikrein-6	27 kDa	3.56579e+06	2.49879e+06	7.90196e+06	3.42519e+06	3.20971e+06	2.77113e+06	5.55408e+06	4.46406e+06	1.67498e+06	1.04421e+06		4	4	4	4	3	3	4	5	1	2		1	1	1	1	1	1	1	1	1	1
KNG1_HUMAN	Kininogen-1	72 kDa	15459.3	25694.7	29634.5	39572.2	54654.1	175580	90390.3	83885	8771.71	81977.4		0	1	1	0	1	1	0	1	0	1		0	0.96	0.96	0	0.91	1	0	0.98	0	0.7
KPYM_HUMAN	Pyruvate kinase isozymes M1/M2	58 kDa	2.41903e+06	4.55858e+06	1.79255e+06	6.25308e+06	2.26325e+06	1.70392e+06	1.92901e+06	2.39582e+06	1.24528e+06	5.4936e+06		4	4	2	11	4	4	1	3	1	12		1	1	1	1	1	1	1	1	0.99	1
KV106_HUMAN	Ig kappa chain V-I region EU	12 kDa	2.62666e+06	1.35166e+06	1.79836e+06	1.20175e+06	1.67578e+06	1.74266e+06	1.18305e+06	2.4272e+06	818850	3.01641e+06		2	1	2	2	2	2	1	2	1	1		1	1	1	1	1	1	1	1	0.99	1
KV110_HUMAN	Ig kappa chain V-I region HK102 (Fragment)	13 kDa	8249.23	0	26512	12825.8	1918.52	3270.98	2873.89	65560.6	1218	84008.6		0	0	0	0	0	0	0	1	0	1		0	0	0	0	0	0	0	0.99	0	0.99
KV116_HUMAN	Ig kappa chain V-I region Roy	12 kDa	3.79017e+06	3.56995e+06	2.95183e+06	3.02852e+06	2.82428e+06	3.47714e+06	5.78256e+06	4.49003e+06	1.40209e+06	3.46528e+06		2	1	2	1	1	1	1	1	1	2		1	0.98	1	0.98	1	1	1	0.98	0.98	1
KV119_HUMAN	Ig kappa chain V-I region Wes	12 kDa	356191	169526	120367	143944	135446	199186	240823	276224	79510.9	302602		0	0	0	0	0	1	0	1	0	1		0	0	0	0	0	0.99	0	0.99	0	0.99
KV121_HUMAN	Ig kappa chain V-I region Ni	12 kDa	67060.1	171793	36597.9	65681.2	45161.8	158935	4.56319e+06	171233	25422.4	246554		0	1	1	2	1	2	2	1	0	2		0	0.98	0.98	1	0.98	1	1	0.98	0	1
KV122_HUMAN	Ig kappa chain V-I region BAN	12 kDa	211923	441585	229614	309914	500312	479501	320534	653081	32404.8	418335		0	0	0	0	1	1	0	0	0	0		0	0	0	0	0.99	0.99	0	0	0	0
KV204_HUMAN	Ig kappa chain V-II region TEW	12 kDa	685454	91950.4	1.09151e+06	617432	1.1375e+06	1.31825e+06	989386	2.04455e+06	754622	1.50864e+06		2	1	2	1	1	2	2	2	2	2		1	0.98	1	0.98	0.98	1	1	1	1	1
KV301_HUMAN	Ig kappa chain V-III region B6	12 kDa	378.145	0	24328	44872	23720.4	61413	17471.4	40721.7	13105.3	96179.7		1	0	0	0	0	1	0	1	0	0		1	0	0.05	0.05	0.07	1	0.07	1	0.7	0
KV309_HUMAN	Ig kappa chain V-III region VG (Fragment)	13 kDa	811337	660363	863785	403180	419894	606122	483739	947163	344698	728410		1	1	1	1	1	1	1	1	1	1		0.99	0.98	0.98	0.98	0.98	0.98	0.98	0.98	0.98	0.98
KV310_HUMAN	Ig kappa chain V-III region VH (Fragment)	13 kDa	47248.7	33332	35481.4	32090.8	11885.3	79389.9	176031	81126.5	15399.6	78808.5		2	2	1	2	2	2	2	2	1	1		1	1	0.98	1	1	1	1	1	1	1
KV401_HUMAN	Ig kappa chain V-IV region (Fragment)	13 kDa	127538	186735	73002.2	72485.2	104212	82773.8	182639	280355	57318.3	171713		0	2	1	1	2	2	1	2	0	2		0	0.99	0.72	0.11	0.98	1	0.98	1	0.4	1
KV402_HUMAN	Ig kappa chain V-IV region Len	13 kDa	331202	173275	344647	425915	438224	321919	928354	625050	275947	676984		1	1	2	2	2	2	1	2	1	2		0.99	0.69	1	1	1	1	0.98	1	0.98	1
LAC2_HUMAN	Ig lambda-2 chain C regions	11 kDa	4.14468e+07	3.19466e+07	2.63951e+07	2.79558e+07	2.15534e+07	4.00811e+07	3.26436e+07	4.11996e+07	1.54628e+07	3.90737e+07		5	4	3	5	3	4	3	5	4	7		1	1	0.92	1	0.99	1	0.94	1	1	1
LAD1_HUMAN	Ladinin-1	57 kDa	143168	221880	434944	110708	360581	323326	632777	41359.2	203569	157917		0	0	1	0	1	1	0	0	0	0		0	0	0.99	0.39	1	0.99	0	0	0	0
LDHA_HUMAN	L-lactate dehydrogenase A chain	37 kDa	353165	912448	531181	595629	489722	290001	308806	273050	257868	785450		4	1	3	5	4	2	2	1	3	2		1	1	1	1	1	1	1	0.98	1	1
LDHD_LACDA	D-lactate dehydrogenase	37 kDa	26941.6	82720.5	154607	19281.3	4936.01	21759	50108.3	25939.2	34317.4	2993.81		0	0	2	0	1	2	0	0	2	0		0	0	1	0	1	0.99	0	0	1	0
LG3BP_HUMAN	Galectin-3-binding protein	65 kDa	299708	380553	570607	348181	649160	618916	273745	432915	535231	547565		1	2	1	2	3	3	0	1	3	0		1	1	1	1	1	1	0	0.98	1	0.16
LGMN_HUMAN	Legumain	49 kDa	43928.2	382.526	91651.1	56147.1	60435.4	65024.5	129996	142614	39047.3	49382.5		1	0	1	1	1	1	1	1	1	0		0.99	0	0.98	1	0.98	0.98	0.98	0.98	0.98	0
LGUL_HUMAN	Lactoylglutathione lyase	21 kDa	785.51	282.772	1219.18	68274.5	5042.12	7333.23	37209	172380	909.468	5646.35		0	0	0	1	1	0	0	1	0	0		0	0	0	1	0.98	0	0	1	0	0
LMNA_HUMAN	Prelamin-A/C	74 kDa	1.33836e+06	2.85095e+06	3.28658e+06	2.58057e+06	2.77084e+06	1.29131e+06	2.30926e+06	1.09271e+06	2.20982e+06	1.81028e+06		4	13	13	18	16	4	3	2	14	10		1	1	1	1	1	1	1	1	1	1
LMNB1_HUMAN	Lamin-B1	66 kDa	82575.7	452893	63658.2	677259	213553	46393.3	118206	185610	120804	318682		1	5	0	7	3	0	0	0	2	3		1	1	0.18	1	1	0	0	0	0.97	1
LMO7_HUMAN	LIM domain only protein 7	193 kDa	55786.3	193083	94050.3	33624.4	61036.1	86314.7	89165.4	14243.3	145049	32628.8		0	1	0	1	0	1	0	0	0	0		0	1	0	0.94	0.93	0.98	0.15	0	0.92	0
LPP_ECO57	Major outer membrane lipoprotein	8 kDa	5.49802e+06	681058	4.43674e+06	2.5809e+06	6.05579e+06	3.75197e+06	3.18891e+06	4.09973e+06	1.14923e+06	485395		3	1	5	4	5	4	2	2	2	1		1	0.98	1	1	1	1	1	1	1	0.98
LRRF1_HUMAN	Leucine-rich repeat flightless-interacting protein 1	89 kDa	109482	475686	130947	164274	72699.6	215318	113189	205535	68975	197083		0	2	1	2	0	1	0	0	1	0		0	1	1	1	0.38	0.98	0	0.33	0.98	0.17
LSP1_HUMAN	Lymphocyte-specific protein 1	37 kDa	96245.4	628150	11138.8	212306	165627	23877	54630.5	73394.4	73753.2	263309		0	1	0	2	0	0	0	0	0	1		0	0.98	0	1	0	0	0	0	0	0.98
LV301_HUMAN	Ig lambda chain V-III region SH	11 kDa	257887	546508	21154.1	85916.5	293241	154340	31660	142062	17301.2	156773		1	1	1	1	1	0	1	1	0	1		1	0.77	1	1	0.98	0.19	1	0.98	0	0.88
LV302_HUMAN	Ig lambda chain V-III region L	12 kDa	1.7934e+06	3.7003e+06	1.33451e+06	1.35464e+06	1.4788e+06	1.60254e+06	3.24388e+06	2.53821e+06	515454	2.46399e+06		2	1	1	2	2	2	2	2	0	3		1	0.98	1	1	1	1	1	1	0.17	1
LV403_HUMAN	Ig lambda chain V-IV region Hil	12 kDa	1.2249e+06	574976	515761	758467	942551	738972	2.76187e+06	1.03383e+06	376863	969667		1	1	1	1	1	0	1	1	0	1		0.99	0.98	0.98	0.98	0.98	0	0.98	0.98	0	0.98
LY6D_HUMAN	Lymphocyte antigen 6D	13 kDa	4.87792e+06	697801	7.18167e+06	1.81437e+06	779908	1.45689e+06	1.37133e+07	8.04749e+06	6.80089e+06	3.13945e+06		2	0	0	2	0	1	3	2	0	1		1	0.56	0.62	1	0.94	0.99	1	1	0.31	1
LYAG_HUMAN	Lysosomal alpha-glucosidase	105 kDa	21974.1	52201.8	56505.1	25214.8	5493.76	4713.91	128281	56855.3	25956	22706.9		0	0	0	0	1	0	1	1	0	0		0	0	0	0	0.94	0	1	0.98	0	0
LYPD3_HUMAN	Ly6/PLAUR domain-containing protein 3	36 kDa	9.33202e+06	6.55096e+06	1.06888e+07	7.41722e+06	8.84056e+06	1.16505e+07	2.11515e+07	1.26448e+07	5.55798e+06	5.728e+06		2	2	3	3	1	3	1	1	2	2		1	1	1	1	1	1	1	0.98	1	1
MAOX_HUMAN	NADP-dependent malic enzyme	64 kDa	1551.53	5941.1	3391.78	18790.4	241.865	178.645	1422.3	21002.7	23132.3	23872.3		0	0	0	1	0	0	0	1	1	2		0.65	0	0	0.98	0	0	0	0.87	0.74	1
MAP4_HUMAN	Microtubule-associated protein 4	121 kDa	71394.7	23775.5	124249	102525	33789.3	72094.9	477956	132249	18014.1	16035.9		0	1	1	0	2	0	2	1	0	0		0	0.98	0.99	0.98	1	0	1	1	0	0
MAP7_HUMAN	Ensconsin	82 kDa	41148.6	92510.5	90395.3	53890.2	71068.2	56550.9	101822	70915	96905.6	37897.1		0	0	1	0	0	1	0	0	0	0		0	0	0.98	0	0	0.98	0	0	0.56	0
MARCS_HUMAN	Myristoylated alanine-rich C-kinase substrate	32 kDa	2.85321e+06	3.88348e+06	3.55516e+06	1.79201e+06	2.72265e+06	3.06276e+06	3.03903e+06	2.27194e+06	544692	561320		3	3	4	3	3	4	3	3	1	2		1	1	1	1	1	1	1	1	0.98	1
MDHC_HUMAN	Malate dehydrogenase, cytoplasmic	36 kDa	29705.1	16273.1	20375.7	133702	11398.2	9956.04	957.768	101722	3179.95	145840		0	0	0	2	0	0	0	1	0	3		0.78	0	0	1	0	0.17	0	0.95	0	1
MIF_HUMAN	Macrophage migration inhibitory factor	12 kDa	198407	570348	158812	706514	259295	207404	265850	77198.4	179411	300575		0	2	0	2	1	1	0	0	0	2		0	1	0	1	0.9	0.98	0.44	0	0	1
MMP8_HUMAN	Neutrophil collagenase	53 kDa	114375	1.17748e+06	21298.8	295026	221147	24425.2	11393.5	11576.4	104421	446927		0	2	0	4	1	0	0	0	0	3		0	1	0	1	0.98	0	0	0	0.96	1
MMP9_HUMAN	Matrix metalloproteinase-9	78 kDa	758771	1.79662e+06	256286	3.97605e+06	575792	169663	354002	1.14649e+06	361542	2.21813e+06		6	8	2	13	7	1	1	7	4	11		1	1	1	1	1	1	1	1	1	1
MNDA_HUMAN	Myeloid cell nuclear differentiation antigen	46 kDa	14941.7	328241	10262.2	96528.6	101742	6160	22795.9	10674.4	47969.5	113407		0	0	0	0	1	0	0	0	0	0		0	0	0	0.41	1	0	0	0	0	0
MOES_HUMAN	Moesin	68 kDa	145777	835580	59312	351745	140259	41779.4	113038	139388	31305.9	141047		3	7	4	8	3	3	2	2	3	6		1	1	1	1	1	1	1	1	1	1
MSLN_HUMAN	Mesothelin	69 kDa	14462.7	4125.35	119319	12257.9	8087.81	478986	12272.3	12291.1	10708.9	10716.6		0	0	0	0	0	3	0	0	0	0		0	0	0	0	0	1	0	0	0	0
MTAP_HUMAN	S-methyl-5'-thioadenosine phosphorylase	31 kDa	8378.67	5274.62	36991.1	92905.2	68720.8	91603.5	7350.34	34234.4	41600.1	133244		0	0	0	1	0	0	0	0	0	1		0	0.21	0	0.98	0	0	0	0	0.63	0.98
MTPN_HUMAN	Myotrophin	13 kDa	273822	237938	169524	580826	181357	176678	526810	341591	85107.5	306976		0	0	0	1	0	0	1	1	0	0		0	0	0	1	0	0	0.98	0.98	0	0
MUC4_HUMAN	Mucin-4	232 kDa	10303	42867.8	64955.9	11665.5	19389.5	23548.9	2394.4	9250.03	11586.5	23462.4		0	0	3	0	2	0	0	0	1	1		0	0	1	0	1	0	0	0	0.99	0.68
MUC5A_HUMAN	Mucin-5AC (Fragments)	527 kDa	936111	383459	137600	188228	204918	98223.7	162919	219628	634725	451337		7	2	2	3	3	0	0	2	4	3		1	0.98	0.07	1	1	0	0	0.76	1	1
MUC5B_HUMAN	Mucin-5B	596 kDa	4.00666e+07	1.09657e+07	1.79465e+07	5.98781e+06	1.612e+07	4.57149e+06	3.762e+06	1.18602e+07	2.94128e+07	1.46258e+07		35	16	17	16	29	7	2	16	32	20		1	1	1	1	1	1	1	1	1	1
MY15B_HUMAN	Putative unconventional myosin-XVB	167 kDa	30083.9	64.3869	83350.8	11814.3	238627	72546.2	4102.19	4528.23	247007	29560.4		1	0	1	0	1	1	0	0	1	0		0.99	0	1	0	0.98	0.96	0	0	0.98	0
MYH14_HUMAN	Myosin-14	228 kDa	25232.4	177260	63963.3	339440	82482.8	26555.7	5007.22	47673	153104	161238		0	0	4	0	1	0	0	0	4	0		0	0	1	0	0.99	0	0	0	1	0
MYH9_HUMAN	Myosin-9	227 kDa	605753	858034	1.4167e+06	794599	1.52917e+06	600393	647653	851180	936740	381982		2	3	17	4	11	2	1	2	13	2		1	1	1	1	1	1	1	1	1	1
MYL6_HUMAN	Myosin light polypeptide 6	17 kDa	170996	279651	159069	651312	170617	98700.1	346280	707358	129578	297492		0	1	0	2	0	0	2	3	1	2		0	1	0	1	0.16	0	1	1	0.91	1
NDKB_HUMAN	Nucleoside diphosphate kinase B	17 kDa	260791	203985	312804	416608	212603	243053	463702	1.90485e+06	94938.4	190879		0	1	0	0	0	0	0	4	0	0		0.9	1	0.58	1	0.89	0.32	0.64	1	0	0.49
NGAL_HUMAN	Neutrophil gelatinase-associated lipocalin	23 kDa	2.19592e+07	3.3428e+07	5.3423e+07	3.86479e+07	7.77361e+07	5.69192e+07	1.45235e+07	2.35431e+07	3.79958e+07	4.0684e+07		6	7	7	7	7	6	5	5	7	7		1	1	1	1	1	1	1	1	1	1
NHRF1_HUMAN	Na(+)/H(+) exchange regulatory cofactor NHE-RF1	39 kDa	195185	292267	248618	604527	209231	233123	154145	155479	215109	298917		0	2	2	3	1	0	0	0	1	2		0.43	1	1	1	1	0.94	0	0	0.98	1
NMES1_HUMAN	Normal mucosa of esophagus-specific gene 1 protein	10 kDa	124877	89375.9	376251	25578.8	355819	224076	37964.3	28447.1	72619.9	29023.4		0	0	2	0	0	1	0	0	0	0		0	0	1	0	0	0.98	0	0	0	0
NPC2_HUMAN	Epididymal secretory protein E1	17 kDa	452226	403643	886393	735168	548782	601073	218942	376724	469131	972506		0	0	2	1	0	0	0	0	1	2		0	0.38	1	0.98	0.16	0	0	0.57	1	1
NPM_HUMAN	Nucleophosmin	33 kDa	67914.6	108341	88259.1	113535	108220	60906	124391	50360.1	70570.9	71941		1	0	1	1	1	1	0	0	1	0		0.98	0	0.98	0.98	0.97	0.97	0	0	0.94	0
NQO2_HUMAN	Ribosyldihydronicotinamide dehydrogenase [quinone]	26 kDa	7424.7	104143	111034	198571	44904.7	42064	240261	217134	8278.47	247954		1	1	1	1	1	1	1	1	0	1		0.98	1	0.98	0.98	0.98	0.98	1	1	0	1
NSF1C_HUMAN	NSFL1 cofactor p47	41 kDa	10720	299.399	35098.5	11942.6	26372.8	15495	2276.93	307.206	21181	21.0952		0	0	1	1	1	0	0	1	0	0		0.62	0	0.98	0.72	0.99	0.64	0	0.85	0.63	0
NTF2_HUMAN	Nuclear transport factor 2	14 kDa	9821.64	436.303	823.813	60419.7	7198.14	5091.93	3710.92	863.957	321.89	21760.1		0	0	0	1	0	0	0	0	0	0		0	0	0	1	0	0	0	0	0	0.31
NUCB1_HUMAN	Nucleobindin-1	54 kDa	21332	47479.8	27425.2	49922.5	26131.6	16029.4	36288.2	51913.5	8742.29	6611.12		0	0	0	1	0	0	1	0	0	0		0	0	0	1	0.53	0	0.76	0	0	0
NUDT5_HUMAN	ADP-sugar pyrophosphatase	24 kDa	472368	133679	568545	313594	349303	201954	392759	393396	38526.3	127528		1	1	1	1	1	1	2	1	0	1		1	1	1	1	1	0.99	1	1	0	1
NUMA1_HUMAN	Nuclear mitotic apparatus protein 1	238 kDa	549.733	39607.4	2937.04	6168.72	0	1199.3	0	414.784	6590.32	1353.74		0	1	1	1	0	0	0	0	1	0		0	0.98	0.96	0.98	0	0	0	0	0.98	0
ODO2_HUMAN	Dihydrolipoyllysine-residue succinyltransferase component of 2-oxoglutarate dehydrogenase complex, mitochondrial	49 kDa	5349.88	102236	26087.3	39988.6	34507.9	26813.5	790.237	1792.58	21060.8	4427.8		1	1	1	1	2	1	1	1	0	0		1	1	1	1	1	0.98	1	0.99	0.71	0.14
OLFM4_HUMAN	Olfactomedin-4	57 kDa	18469.6	87797.7	12362	93809.5	14132.9	16942.2	160096	57788.1	3855.51	135595		0	1	0	0	0	0	0	0	0	1		0	0.98	0	0	0	0	0	0.43	0	0.96
PABP1_HUMAN	Polyadenylate-binding protein 1	71 kDa	7132.32	74069.4	11160.9	6807.48	22108.8	1456.23	15044.5	5203.89	0	0.108789		0	0	0	1	1	0	0	0	0	0		0	0.52	0.57	1	1	0	0	0	0	0
PADI2_HUMAN	Protein-arginine deiminase type-2	76 kDa	6978.85	7449.28	1199.26	62256.7	3172.24	2067.29	2246.74	36424.6	8320.47	10306.6		0	0	0	2	0	0	0	0	0	0		0	0	0	1	0	0	0	0	0	0
PAEP_HUMAN	Glycodelin	21 kDa	22554.1	905.213	12917.6	12759	2612.74	286.448	144496	109356	10961.2	18418.2		0	0	0	0	0	0	0	1	0	0		0	0	0	0	0	0	0	0.98	0	0
PAI2_HUMAN	Plasminogen activator inhibitor 2	47 kDa	43199.7	86025.5	60766.2	26297.6	174405	117056	60754.7	39537.1	17948.8	56956.2		0	0	0	0	1	1	0	0	0	0		0	0	0	0	0.98	0.98	0	0	0	0
PAIRB_HUMAN	Plasminogen activator inhibitor 1 RNA-binding protein	45 kDa	69075.6	130002	37991.2	70030.6	66536.2	58036.9	144536	36239.7	53736	130648		1	2	2	3	2	2	2	1	1	2		1	1	1	1	1	1	1	1	1	1
PARK7_HUMAN	Protein DJ-1	20 kDa	118356	238580	155506	648607	291669	358069	848618	974048	219704	749444		1	1	1	2	1	1	2	2	0	4		1	1	1	1	1	0.9	1	1	0	1
PCBP1_HUMAN	Poly(rC)-binding protein 1	37 kDa	680.735	65.6485	13671	48420.9	3332.07	79302.5	6533.03	38.6996	478.979	9661.39		0	0	1	0	0	1	0	0	0	0		0	0.4	0.81	0	0	1	0	0	0.34	0
PDC6I_HUMAN	Programmed cell death 6-interacting protein	96 kDa	4577.82	12429.8	26367.7	32146.1	21130.8	29962.3	14477.1	2171	41428.2	23810.6		0	0	1	0	0	0	0	0	1	0		0	0	0.98	0.25	0	0	0	0	0.98	0
PDIA1_HUMAN	Protein disulfide-isomerase	57 kDa	1.64959e+06	1.47037e+06	1.17914e+06	5.80621e+06	1.30899e+06	1.13791e+06	4.43178e+06	4.9947e+06	535744	2.49449e+06		5	4	2	14	2	3	5	7	1	8		1	1	1	1	1	1	1	1	0.97	1
PDIA3_HUMAN	Protein disulfide-isomerase A3	57 kDa	590248	871535	446178	656817	381568	328756	970839	985869	168142	753483		1	3	1	3	1	1	5	5	1	8		1	1	1	1	0.98	0.98	1	1	0.98	1
PDIA6_HUMAN	Protein disulfide-isomerase A6	48 kDa	124781	147618	66101.5	266057	126241	55448.5	93294.5	206989	35302.9	138130		0	0	0	3	0	0	1	3	0	0		0	0	0	1	0	0	0.98	1	0	0
PDLI5_HUMAN	PDZ and LIM domain protein 5	64 kDa	45441.9	109163	49958.9	49466.1	50328.9	35230.3	122425	55074.9	89040.7	54912.1		0	0	2	1	0	1	1	0	1	0		0	0.75	1	0.96	0.73	1	0.78	0	0.99	0.11
PEBP1_HUMAN	Phosphatidylethanolamine-binding protein 1	21 kDa	3.14857e+06	2.43837e+06	2.87201e+06	1.88051e+06	2.97449e+06	3.95718e+06	6.51124e+06	5.21432e+06	570211	2.76846e+06		6	5	6	6	6	5	5	5	4	6		1	1	1	1	1	1	1	1	1	1
PEPD_HUMAN	Xaa-Pro dipeptidase	55 kDa	13729.2	100.475	799.099	27536.9	2053.23	1613.55	85196.3	188431	639.248	7270.23		0	0	0	0	0	0	0	1	0	0		0	0	0	0	0	0	0	1	0	0
PEPL_HUMAN	Periplakin	205 kDa	5.43143e+06	6.05586e+06	1.04112e+07	4.66153e+06	7.07354e+06	7.11225e+06	5.03591e+06	1.73436e+06	1.59053e+07	2.84812e+06		16	16	28	26	25	22	15	7	31	9		1	1	1	1	1	1	1	1	1	1
PERM_HUMAN	Myeloperoxidase	84 kDa	212192	172092	51014.9	1.05333e+06	154222	62903.6	371259	153248	46619.4	655532		3	2	0	10	2	0	0	0	0	2		1	1	0	1	1	0	0	0	0	1
PGAM1_HUMAN	Phosphoglycerate mutase 1	29 kDa	121819	483703	113838	732401	192283	206554	176432	292381	349446	538417		2	1	1	3	2	2	0	1	2	3		1	0.88	0.87	1	1	1	0	0.98	1	1
PGK1_HUMAN	Phosphoglycerate kinase 1	45 kDa	502575	298178	1.3906e+06	1.79335e+06	1.16546e+06	3.02455e+06	821838	419256	1.25551e+06	1.23672e+06		6	3	11	10	8	6	3	2	7	6		1	1	1	1	1	1	1	1	0.84	1
PGM2_HUMAN	Phosphoglucomutase-2	68 kDa	72426.3	49676.1	249053	77809.6	89052	66311.4	49463.8	204068	15549.1	20878.5		0	0	2	2	0	0	0	0	0	0		0	0	1	1	0	0	0	0.72	0	0
PGRP1_HUMAN	Peptidoglycan recognition protein 1	22 kDa	981788	733212	218339	1.78004e+06	350152	144675	1.44021e+06	709881	187558	1.5349e+06		3	0	0	2	1	0	1	1	0	3		1	0	0	1	1	0	0.99	1	0	1
PHAR4_HUMAN	Phosphatase and actin regulator 4	78 kDa	82.6752	58170.3	48.232	68.3639	23716.6	9247.98	8113.59	89.3488	0	9863.43		0	1	0	0	1	1	0	0	0	1		0	0.98	0	0	0.98	0.93	0	0	0	0.96
PIGR_HUMAN	Polymeric immunoglobulin receptor	83 kDa	7.85696e+06	1.16963e+07	9.65604e+06	6.14678e+06	7.31459e+06	6.72471e+06	4.35485e+06	1.05501e+07	1.00525e+07	1.83709e+07		10	12	13	12	10	11	4	9	12	17		1	1	1	1	1	1	1	1	1	1
PKP1_HUMAN	Plakophilin-1	83 kDa	285864	369224	352943	386620	327510	695710	270518	353018	579381	146127		0	0	1	1	1	1	0	1	2	0		0	0.42	0.98	0.98	0.98	0.98	0	0.98	1	0
PKP3_HUMAN	Plakophilin-3	87 kDa	43137.3	69964.7	52598.4	26509.3	60750.2	62409.5	54531	38252.8	115335	10361.3		0	0	0	0	0	0	0	0	3	0		0	0	0	0	0	0	0	0	1	0
PLAK_HUMAN	Junction plakoglobin	82 kDa	9057.55	15453.9	2401.42	61142	5284.41	20814.5	15719.7	8777.19	37687.4	7191.21		0	0	0	1	0	0	0	0	1	0		0	0	0.59	0.99	0.59	0.25	0	0	0.96	0
PLBL1_HUMAN	Phospholipase B-like 1	63 kDa	344800	559421	466583	810838	403010	262900	295363	570872	320601	564471		3	1	4	5	3	3	2	3	1	2		1	0.98	1	1	1	1	1	1	1	1
PLEC_HUMAN	Plectin	532 kDa	46763.3	59494.9	53896	38273.7	50116.2	43582.9	42882.7	44052.2	219354	33394.9		2	4	4	2	1	0	0	0	3	0		1	1	1	1	0.95	0	0.1	0.2	1	0
PLIN3_HUMAN	Perilipin-3	47 kDa	249478	604852	726015	885176	748132	948105	381802	112035	797241	483530		1	2	4	6	4	5	2	0	3	2		0.99	1	1	1	1	1	1	0.27	1	1
PLMN_HUMAN	Plasminogen	91 kDa	192823	528047	219974	433022	235946	214749	1.85104e+06	487671	146512	379297		0	2	1	1	0	1	3	0	0	2		0.41	1	1	1	0	0.94	1	0.92	0.37	1
PLSL_HUMAN	Plastin-2	70 kDa	463332	3.62895e+06	223915	6.44223e+06	1.88865e+06	868604	282832	562978	1.31758e+06	6.86752e+06		2	15	1	22	12	7	0	0	8	19		1	1	0.91	1	1	1	0	0.96	1	1
PLST_HUMAN	Plastin-3	71 kDa	102978	225916	131888	934538	347579	437119	317145	279211	103691	776424		1	5	0	13	7	6	0	1	3	10		0.14	1	0.69	1	1	1	0	1	0.81	1
PNCB_HUMAN	Nicotinate phosphoribosyltransferase	58 kDa	1227.51	30054.6	8152.35	76795.4	17677.4	20120.3	1159.76	14738.5	5587.85	20226.8		0	0	0	1	0	0	0	0	0	0		0	0	0	0.98	0	0	0	0	0	0
PNPH_HUMAN	Purine nucleoside phosphorylase	32 kDa	126069	327937	127691	1.86017e+06	201607	251943	91105.3	153791	60710	862437		0	2	0	8	0	1	0	0	0	5		0.69	1	0.53	1	0	0.98	0	0	0	1
PPAC_HUMAN	Low molecular weight phosphotyrosine protein phosphatase	18 kDa	7669.27	15107.9	7710.69	126667	15996.1	15248.8	5706.7	31538.2	3.15717	30842		0	0	0	2	0	0	0	0	0	0		0	0	0	1	0	0	0	0	0	0
PPAP_HUMAN	Prostatic acid phosphatase	45 kDa	250895	86870.7	2.51635e+06	304887	215124	523256	133020	253140	161707	98418		0	0	6	1	1	3	0	1	0	0		0	0	1	1	1	1	0	0.95	0.99	0
PPGB_HUMAN	Lysosomal protective protein	54 kDa	142370	85540.6	152345	119599	137065	93334.5	252361	139691	56711.7	42853.8		0	1	1	1	1	1	1	0	0	0		0	0.98	0.98	0.98	0.98	0.98	0.98	0	0	0
PPIA_HUMAN	Peptidyl-prolyl cis-trans isomerase A	18 kDa	1.45436e+06	1.27624e+06	679858	5.45676e+06	878629	1.14021e+06	1.3699e+06	7.60748e+06	300032	2.90605e+06		4	3	0	6	3	3	4	5	0	7		1	1	0.41	1	1	1	1	1	0	1
PPIB_HUMAN	Peptidyl-prolyl cis-trans isomerase B	24 kDa	433.646	102376	3053.09	31110.1	5956.25	1830.41	1839.87	14414.1	16877.1	21880.4		0	1	0	2	0	0	0	1	0	1		0	0.92	0	1	0	0	0.38	1	0	0.92
PRAM_HUMAN	PML-RARA-regulated adapter molecule 1	79 kDa	6630.99	606.585	0	89706.2	0	595.405	0	716.597	161.648	8174.23		0	0	0	1	0	0	0	0	0	0		0	0	0	0.98	0	0	0	0	0	0.12
PRDX1_HUMAN	Peroxiredoxin-1	22 kDa	487660	797255	478130	3.27662e+06	972246	955410	405601	847317	187700	1.19596e+06		3	5	4	9	5	5	1	3	0	6		1	1	1	1	1	1	0	1	0.61	1
PRDX2_HUMAN	Peroxiredoxin-2	22 kDa	297173	200124	195769	1.54189e+06	474540	424645	164750	601770	66747.3	842036		3	3	3	8	3	3	1	5	1	7		1	1	1	1	1	1	1	1	1	1
PRDX5_HUMAN	Peroxiredoxin-5, mitochondrial	22 kDa	67244.2	107402	92636.5	342967	228746	180468	38813.6	351413	23144.1	108864		1	2	1	2	2	2	1	2	1	1		0.96	1	0.94	1	1	1	0.95	1	0.94	1
PRDX6_HUMAN	Peroxiredoxin-6	25 kDa	593353	955930	1.88844e+06	513832	1.16013e+06	727380	450902	815720	1.339e+06	441588		1	1	1	1	1	1	0	1	1	0		0.89	0.98	1	0.98	1	0.98	0	1	0.81	0
PROF1_HUMAN	Profilin-1	15 kDa	972518	2.39482e+06	483544	9.26175e+06	1.6817e+06	807095	758041	623581	513824	6.43194e+06		2	2	0	8	2	1	0	0	0	8		1	1	0.86	1	1	1	0	0.17	0.99	1
PRS27_HUMAN	Serine protease 27	32 kDa	71912.4	234727	215475	182188	212349	207559	22421.3	24310.2	40816.8	104996		1	2	1	2	1	1	0	0	1	1		0.92	1	1	1	0.98	1	0.16	0.73	0.98	1
PRTN3_HUMAN	Myeloblastin	28 kDa	498255	4947.44	487598	1.40897e+06	320681	327584	275148	1.03766e+06	152092	841747		2	0	0	2	1	0	0	1	0	2		1	0.43	0	1	1	0	0	1	0	1
PSA_HUMAN	Puromycin-sensitive aminopeptidase	103 kDa	667743	217968	250959	3.2414e+06	183454	155960	567494	3.17285e+06	192749	675374		4	1	0	17	1	1	0	11	0	3		1	0.98	0	1	0.98	0.98	0	1	0	1
PSA1_HUMAN	Proteasome subunit alpha type-1	30 kDa	650571	316695	428619	497260	431091	278299	308980	815941	114829	223221		5	1	2	4	3	2	1	3	0	1		1	1	1	1	1	1	0.98	1	0	1
PSA3_HUMAN	Proteasome subunit alpha type-3	28 kDa	151076	106014	41939.8	95361.4	60272.6	25568.8	8685.94	18653.7	100081	88881.6		1	0	0	1	0	0	0	1	0	1		0.92	0	0	0.98	0	0	0.55	1	0	0.85
PSA4_HUMAN	Proteasome subunit alpha type-4	29 kDa	128788	24212.6	35712.5	107820	46723.5	25666.9	42321	150403	10623.4	72121.6		1	0	1	2	1	1	0	2	0	0		1	0	0.98	1	0.98	0.97	0	1	0	0
PSA5_HUMAN	Proteasome subunit alpha type-5	26 kDa	378103	186148	61474.8	379791	161863	98671.1	144625	579059	24558.5	182607		2	0	0	2	1	0	0	3	0	1		1	0.61	0.81	1	1	0.58	0	1	0	1
PSA6_HUMAN	Proteasome subunit alpha type-6	27 kDa	285355	240601	97024.8	273156	129257	167653	195459	690590	20184.7	254758		3	1	0	3	1	1	1	3	0	2		1	1	0	1	1	0.99	0.87	1	0	1
PSA7_HUMAN	Proteasome subunit alpha type-7	28 kDa	332139	108810	108123	211488	109537	87206.1	180024	425815	39376.9	138537		3	2	0	2	2	1	2	2	0	2		1	1	0	1	1	0.88	1	1	0	1
PSB1_HUMAN	Proteasome subunit beta type-1	26 kDa	95755.4	1094.3	21620.2	58563.2	21636	8431.44	722.309	15310.5	8632.61	4704.57		3	0	0	2	1	0	0	2	0	1		1	0.15	0.73	1	0.97	0	0	1	0	0.97
PSB2_HUMAN	Proteasome subunit beta type-2	23 kDa	258028	97165.4	72470.5	164699	63966.8	47604.3	55102.1	410785	17651.5	91482.5		1	1	0	1	0	0	0	0	0	1		0.99	0.97	0	1	0	0	0	0	0	0.96
PSB3_HUMAN	Proteasome subunit beta type-3	23 kDa	34390	7931.9	79254.5	191900	135642	168299	140091	511375	14614.9	168790		1	1	1	1	1	0	1	1	0	1		1	0.98	0.98	1	1	0	0.98	1	0	0.98
PSB4_HUMAN	Proteasome subunit beta type-4	29 kDa	432946	603099	86615.3	235787	246276	183519	598506	2.35045e+06	44550.5	203905		1	0	0	3	0	1	0	1	0	0		1	0	0	1	0.15	0.98	0	0.97	0.08	0.31
PSB6_HUMAN	Proteasome subunit beta type-6	25 kDa	144334	107814	22051.8	221196	90190.1	33847	43263.3	177787	12946.3	218654		2	1	1	2	3	1	0	2	0	1		1	0.94	0.98	1	1	0.98	0	1	0	1
PSB9_HUMAN	Proteasome subunit beta type-9	23 kDa	41036.8	88985	8603.15	29650.9	10142.1	3849.11	50073.6	79769.1	3999.1	82413.7		1	1	0	2	0	1	0	0	0	1		0.99	1	0	1	0	0.98	0	0	0	0.98
PSCA_HUMAN	Prostate stem cell antigen	13 kDa	99876.5	47114.4	110086	70784.5	113345	84359.1	148248	169627	188284	80161.7		1	1	1	1	0	1	1	1	1	0		0.99	0.98	0.98	0.98	0	0.96	0.98	0.98	0.98	0
PSMD4_HUMAN	26S proteasome non-ATPase regulatory subunit 4	41 kDa	0	466.926	2097.68	4833.11	4209.62	748.983	577.347	702.303	1898.62	0		0	0	0	0	1	0	0	0	0	0		0	0	0	0	0.98	0	0	0	0	0
PSME1_HUMAN	Proteasome activator complex subunit 1	29 kDa	554645	490111	832529	262833	506066	626528	503953	296844	213000	111567		1	3	2	2	2	2	1	1	3	1		0.99	1	1	1	1	1	0.98	0.93	1	1
QORX_HUMAN	Quinone oxidoreductase PIG3	36 kDa	268953	140276	125100	85640.7	239521	207811	72334.9	273629	5580.51	34979.7		3	0	3	1	3	3	0	3	0	0		1	0.2	1	1	1	1	0	1	0	0
QSOX1_HUMAN	Sulfhydryl oxidase 1	83 kDa	355627	141954	399281	587222	339551	377223	602256	1.09602e+06	325502	478733		1	0	2	4	1	1	2	4	1	1		1	0	1	1	1	1	1	1	1	1
RAB1A_HUMAN	Ras-related protein Rab-1A	23 kDa	116044	239915	107677	586243	256189	213621	275086	173820	39454.4	271019		1	2	1	5	1	1	1	0	1	1		1	1	0.98	1	1	1	0.87	0	0.98	1
RAB2A_HUMAN	Ras-related protein Rab-2A	24 kDa	25645.9	145326	38428.3	100092	158942	162474	17869.1	25763.3	78076.8	88532.3		0	0	0	0	1	1	0	0	0	1		0	0.57	0	0	1	0.98	0	0	0	0.98
RAB7A_HUMAN	Ras-related protein Rab-7a	24 kDa	232982	31562.8	156055	573446	302255	238332	301559	300357	159717	347552		1	0	1	2	2	0	2	1	1	1		1	0.31	1	1	1	0	1	1	0.98	1
RABP2_HUMAN	Cellular retinoic acid-binding protein 2	16 kDa	358816	420577	181908	646830	436312	450125	161887	364482	61094.1	479479		1	2	0	2	1	1	0	0	0	2		0.96	1	0.53	1	0.98	0.9	0.6	0	0	1
RD23A_HUMAN	UV excision repair protein RAD23 homolog A	40 kDa	3137.32	5368.49	7704.14	14059.6	5384.48	1499.59	19397.8	12917.6	0	1339.6		0	1	0	0	0	0	1	0	0	0		0	0.05	0	0	0	0	0.99	0	0	0
RD23B_HUMAN	UV excision repair protein RAD23 homolog B	43 kDa	373171	264781	386995	309525	178475	127532	551244	355897	114426	116440		2	2	2	2	1	1	1	1	1	1		1	1	1	1	0.89	0.99	1	1	0.87	0.99
RETN_HUMAN	Resistin	11 kDa	248339	1.82495e+06	83634.4	2.55402e+06	461825	77930.5	171704	245767	379068	1.7305e+06		0	2	0	4	2	0	0	0	1	4		0	1	0	1	1	0	0	0	0.98	1
RHOC_HUMAN	Rho-related GTP-binding protein RhoC	22 kDa	6124.79	181568	34241.3	41874.3	65411.9	26188.9	14466.8	16292.4	171582	79109.9		0	1	1	2	2	0	0	1	1	1		0	0.94	0.92	1	1	0.67	0	0.97	0.98	0.98
RINI_HUMAN	Ribonuclease inhibitor	50 kDa	12300.7	34947.3	7481.69	200028	16910.5	12051.5	9661.68	36256	1749.47	79575.7		0	0	0	6	0	0	0	0	0	1		0	0	0	1	0	0	0	0	0	0.98
RL12_HUMAN	60S ribosomal protein L12	18 kDa	23283.3	77768.9	151645	137779	110093	89628.5	34361.3	32074.6	143511	70220.7		1	0	1	1	2	0	0	0	1	1		0.94	0	0.98	1	1	0	0	0	0.98	0.99
RL17_HUMAN	60S ribosomal protein L17	21 kDa	257224	26451.2	149278	160199	85941.7	28887.7	200735	159395	31598.6	5183.25		1	0	1	1	0	0	0	0	0	0		0.99	0	0.98	1	0	0	0	0	0	0
RL23A_HUMAN	60S ribosomal protein L23a	18 kDa	97881.2	364377	391854	196557	659253	370684	568504	58089.5	173462	133203		0	1	1	0	2	2	1	0	1	2		0.43	0.98	0.98	0.23	1	1	0.98	0	0.98	1
RL29_HUMAN	60S ribosomal protein L29	18 kDa	118422	551558	244070	187950	126498	138917	624196	13555.2	115904	263567		0	1	0	0	0	0	1	0	0	1		0	0.98	0	0	0	0	0.98	0	0	0.98
RL4_HUMAN	60S ribosomal protein L4	47 kDa	1052.03	385.082	147252	264150	361149	180735	185095	53179.5	6217.47	15881.8		0	1	1	1	1	0	0	0	0	0		0	0.98	1	0.7	0.99	0	0	0	0.38	0
RLA2_HUMAN	60S acidic ribosomal protein P2	12 kDa	1.48004e+06	5.20386e+06	2.38602e+06	1.63689e+06	1.99191e+06	1.16794e+06	1.82758e+06	1.87035e+06	841939	961695		2	1	2	0	0	1	1	2	0	0		1	0.98	1	0	0	0.87	0.26	0.98	0	0
ROA2_HUMAN	Heterogeneous nuclear ribonucleoproteins A2/B1	36 kDa	10951.6	99309.5	2594.01	22016.6	34306.6	5412.28	25158.2	18606	3032.24	14403.6		0	1	0	0	0	0	1	0	0	0		0	0.98	0	0	0.33	0	0.88	0	0	0
RPTN_HUMAN	Repetin	91 kDa	447503	288959	1.25152e+06	227771	240936	437817	245071	216525	1.82338e+06	428072		2	1	3	2	2	3	2	0	5	1		1	0.98	1	1	1	1	1	0	1	0.98
RRBP1_HUMAN	Ribosome-binding protein 1	152 kDa	4419.47	66408	5827.13	10835.7	320.893	6698.07	8634.21	18736.6	11886	28775.7		1	1	1	1	1	0	0	0	1	1		1	0.99	1	0.99	0.99	0	0	0	0.99	0.95
RS14A_HUMAN	40S ribosomal protein S14b	16 kDa	55182.7	14618.9	56097.9	48024.2	29808.1	18872.4	310596	302721	16641.1	20005.8		0	0	0	0	0	0	1	1	0	0		0	0	0	0	0	0	0.76	0.98	0	0
RS20_HUMAN	40S ribosomal protein S20	13 kDa	27371.2	128560	238274	45191.2	74898.1	60127.6	5625.52	38736.4	201490	4460.51		0	1	0	1	1	0	0	1	1	0		0	0.98	0.47	0.98	0.98	0	0	0.98	0.98	0
RS3_HUMAN	40S ribosomal protein S3	27 kDa	149782	524475	70299.2	194141	233042	96852.9	30881.3	89882.7	194025	118912		0	2	0	0	0	0	0	0	0	0		0	1	0	0.9	0.91	0	0	0	0	0
S100P_HUMAN	Protein S100-P	10 kDa	1.37201e+06	7.54569e+06	1.16817e+06	2.73239e+06	1.86613e+06	735173	506551	714929	701613	5.92105e+06		1	2	1	1	2	1	1	1	1	3		1	1	1	1	1	0.99	1	1	0.98	1
S10A2_HUMAN	Protein S100-A2	11 kDa	560064	4.53924e+06	421208	3.72905e+06	1.01754e+06	873101	603131	2.4174e+06	155971	2.4571e+06		0	2	0	0	0	1	0	0	0	2		0.65	1	0.62	0.97	0.55	0.96	0.25	0.44	0	1
S10A4_HUMAN	Protein S100-A4	12 kDa	100600	525818	24293.1	560136	63995.8	61358.9	122133	829193	62926.8	625988		0	2	0	2	0	0	0	0	0	2		0	1	0	1	0	0	0	0	0	1
S10A6_HUMAN	Protein S100-A6	10 kDa	1.00845e+06	5.67935e+06	554072	3.77937e+06	1.39264e+06	1.07919e+06	599226	1.56416e+06	572898	4.90713e+06		1	1	1	1	1	1	0	1	1	1		1	1	1	1	1	1	0.96	1	0.98	1
S10A7_HUMAN	Protein S100-A7	11 kDa	4.68421e+07	7.74745e+07	6.60716e+07	6.62244e+07	4.90781e+07	5.79908e+07	1.06134e+08	2.5059e+08	2.38788e+07	3.16596e+07		7	7	7	7	6	7	6	7	7	7		1	1	1	1	1	1	1	1	1	1
S10A8_HUMAN	Protein S100-A8	11 kDa	5.68874e+07	6.45688e+07	1.26446e+08	3.62815e+07	1.35192e+08	6.70768e+07	1.22413e+08	6.96547e+07	4.66729e+07	5.25767e+07		6	4	6	4	5	5	5	5	4	5		1	1	1	1	1	1	1	1	1	1
S10A9_HUMAN	Protein S100-A9	13 kDa	8.27966e+07	4.50218e+07	2.27444e+08	9.09609e+07	1.87719e+08	1.40011e+08	2.62883e+08	1.24389e+08	1.47619e+08	8.65861e+07		5	6	7	6	5	5	5	5	5	6		1	1	1	1	1	1	1	1	1	1
S10AB_HUMAN	Protein S100-A11	12 kDa	2.48231e+06	4.54603e+06	1.9013e+06	2.69939e+06	2.40656e+06	2.90947e+06	1.64937e+06	1.93715e+06	1.03578e+07	7.04299e+06		3	4	3	4	4	4	3	3	5	6		1	1	1	1	1	1	1	1	1	1
S10AC_HUMAN	Protein S100-A12	11 kDa	1.57049e+06	7.12726e+06	3.90673e+06	891623	3.74548e+06	8.17704e+06	956498	1.75338e+06	135479	1.15748e+07		0	1	0	3	0	0	0	0	1	3		0	1	0.16	1	0.93	0	0.24	0.81	0.99	1
S10AE_HUMAN	Protein S100-A14	12 kDa	225826	354412	371977	279249	381838	355388	407391	126695	540739	265926		2	2	4	1	3	2	1	1	3	1		1	1	1	1	1	1	1	0.98	1	0.98
S10AG_HUMAN	Protein S100-A16	12 kDa	101137	313021	540463	23125	296522	550318	39302	1164.23	201195	30995.5		0	1	2	0	2	2	0	0	0	0		0	0.98	1	0	1	1	0	0	0	0
SAHH_HUMAN	Adenosylhomocysteinase	48 kDa	153416	156421	29708.9	505231	92654.6	64008.3	151544	273138	22937.7	241676		1	3	0	6	1	1	1	2	0	3		0.95	1	0	1	0.98	1	0.98	1	0	1
SAP_HUMAN	Proactivator polypeptide	58 kDa	69300.4	153279	33693.4	357272	92666.5	69852.3	111352	145204	77308.8	361253		1	3	0	2	2	1	0	1	1	2		1	1	0	1	1	0.98	0	0.81	0.98	1
SARG_HUMAN	Specifically androgen-regulated gene protein	64 kDa	442547	1.04744e+06	1.86156e+06	274259	1.53476e+06	1.12681e+06	1.22795e+06	121670	1.23911e+06	369920		2	3	5	1	4	5	3	0	3	3		1	1	1	1	1	1	1	0	1	1
SBP1_HUMAN	Selenium-binding protein 2	52 kDa	14249.3	8657.59	15267.5	7330.07	14547.2	10552.4	57071.9	51162.6	7707.43	15809.9		0	0	0	0	0	0	1	0	0	0		0	0	0	0	0	0	0.98	0	0	0
SBSN_HUMAN	Suprabasin	61 kDa	6.74062e+06	5.98559e+06	2.24395e+07	2.6973e+06	7.35518e+06	1.30799e+07	8.39992e+06	783034	1.30484e+07	2.97552e+06		8	6	16	5	10	13	8	0	13	5		1	1	1	1	1	1	1	0	1	1
SCEL_HUMAN	Sciellin	78 kDa	2.78601e+06	3.41115e+06	4.79181e+06	1.8128e+06	3.09425e+06	3.07733e+06	2.84136e+06	900177	3.60428e+06	1.12562e+06		9	7	12	10	11	14	6	0	13	4		1	1	1	1	1	1	1	0	1	1
SEMG1_HUMAN	Semenogelin-1	52 kDa	145965	101535	1.21879e+06	93493.1	2.1973e+06	3.71895e+06	171325	105330	118883	61269.5		0	0	1	0	4	4	0	0	0	0		0	0	1	0	1	1	0	0	0	0
SERA_HUMAN	D-3-phosphoglycerate dehydrogenase	56 kDa	1929.49	5405.47	15192.6	175.667	0	1599.88	7.00435	0	26701.8	159.225		0	0	1	0	0	0	0	0	1	0		0	0	0.78	0	0	0	0	0	0.98	0
SET_HUMAN	Protein SET	33 kDa	274846	151997	83913	332419	209399	123645	320464	304512	39067.3	130942		1	2	0	1	1	0	0	1	0	1		0.81	1	0	1	0.98	0	0	0.98	0	1
SF3B1_HUMAN	Splicing factor 3B subunit 1	146 kDa	2799.19	22657.8	2827.25	5903.98	8043.89	3783.23	502.068	23.2094	351.419	907.537		0	1	0	0	0	0	0	0	0	0		0	0.98	0	0.16	0.67	0	0	0	0	0
SH3L1_HUMAN	SH3 domain-binding glutamic acid-rich-like protein	13 kDa	536273	805751	330011	1.11424e+06	383081	403454	1.65796e+06	832443	302008	733102		2	3	2	4	1	1	3	3	1	2		1	1	1	1	1	1	1	1	0.98	1
SH3L2_HUMAN	SH3 domain-binding glutamic acid-rich-like protein 2	12 kDa	37441	35358.7	19851.1	31489.2	45418.2	43258.3	58027.4	15804	3941.69	6675.32		0	0	0	1	1	1	1	0	0	0		0	0	0	0.97	1	0.98	1	0	0	0
SH3L3_HUMAN	SH3 domain-binding glutamic acid-rich-like protein 3	10 kDa	2.71662e+06	248121	449992	1.25698e+06	676066	501885	2.2682e+06	968338	86904.6	166240		2	3	2	3	2	1	3	2	1	2		1	1	1	1	1	1	1	1	0.86	1
SLK_HUMAN	STE20-like serine/threonine-protein kinase	143 kDa	21449.9	23803.7	3530.82	56498.2	12708	47404.6	24653	30033.4	4788.87	9893.59		0	0	0	1	0	0	0	0	0	0		0	0	0	0.98	0	0	0	0.73	0	0
SLUR1_HUMAN	Secreted Ly-6/uPAR-related protein 1	11 kDa	356387	5894.74	665452	433818	241529	408761	689742	660988	552055	618731		1	0	1	1	0	1	1	2	2	2		0.99	0	0.98	0.98	0	0.98	0.98	1	1	1
SMD3_HUMAN	Small nuclear ribonucleoprotein Sm D3	14 kDa	2744.68	9175.14	0	34951.8	583.595	0	0	1372.53	0	4680.68		0	0	0	1	0	0	0	0	0	0		0	0	0	0.98	0	0	0	0	0	0
SODC_HUMAN	Superoxide dismutase [Cu-Zn]	16 kDa	6.09298e+06	2.61565e+06	3.52616e+06	2.92904e+06	2.46783e+06	2.2561e+06	6.98299e+06	6.20401e+06	848228	2.16025e+06		2	1	2	2	3	2	3	2	1	1		1	1	1	1	1	1	1	1	0.98	1
SODM_HUMAN	Superoxide dismutase [Mn], mitochondrial	22 kDa	20621.4	1438.46	4528.29	112448	4000.42	4113.13	9052.43	9251.41	618.447	37783.1		1	0	0	1	0	0	0	0	0	1		1	0	0	0.84	0	0	0	0	0	1
SPB10_HUMAN	Serpin B10	45 kDa	9951.61	114105	9622.38	148715	8796.12	27327.1	24484.3	14771.9	27774.2	143731		0	1	0	3	0	0	0	0	0	1		0	0.6	0	1	0	0	0	0	0	0.95
SPB12_HUMAN	Serpin B12	46 kDa	635785	132001	539192	305304	155474	130043	373621	1.06628e+06	75730.7	143267		4	0	2	2	0	0	2	3	0	0		1	0	1	1	0.2	0.48	1	1	0	0.98
SPB13_HUMAN	Serpin B13	44 kDa	1.4589e+06	4.81633e+06	1.67344e+06	8.81177e+06	6.07385e+06	9.34487e+06	861788	925506	2.35496e+06	5.88694e+06		1	6	2	10	8	9	0	0	7	11		0.99	1	1	1	1	1	0	0	1	1
SPB3_HUMAN	Serpin B3	45 kDa	1.61837e+06	1.15761e+07	2.7922e+06	1.02204e+07	2.05255e+07	2.87376e+07	5.2915e+06	6.79392e+06	1.07573e+07	7.14951e+06		6	11	8	14	16	17	10	10	12	13		1	1	1	1	1	1	1	1	1	1
SPB4_HUMAN	Serpin B4	45 kDa	447797	1.14372e+06	1.87037e+06	4.14815e+06	2.44516e+06	2.71116e+06	732691	742031	930667	1.26153e+06		5	8	6	12	10	11	7	8	9	10		0.93	0.99	1	1	1	1	0.97	1	0.99	1
SPB5_HUMAN	Serpin B5	42 kDa	87192.8	234893	203522	1.12719e+06	367744	350543	71637.9	38121.9	81849.4	402191		1	0	1	6	3	3	1	0	0	3		1	1	1	1	1	1	0.87	0	0	1
SPIT1_HUMAN	Kunitz-type protease inhibitor 1	58 kDa	22096.8	50838.3	23961.5	52727.8	16054.4	9474.4	135323	10589.5	58355	23426.9		0	0	0	0	0	0	1	0	0	0		0	0	0.6	0	0	0.71	0.99	0	0	0
SPR1A_HUMAN	Cornifin-A	10 kDa	1.3197e+08	2.67679e+08	1.76976e+08	5.54157e+07	1.70392e+08	2.25629e+08	1.69188e+08	1.00718e+08	2.12628e+08	8.29758e+07		9	8	8	8	8	9	8	6	9	8		1	1	1	1	1	1	1	1	1	1
SPR1B_HUMAN	Cornifin-B	10 kDa	1.38022e+08	1.90653e+08	2.6987e+08	4.59251e+07	2.0567e+08	2.45861e+08	1.37867e+08	5.9369e+07	2.17716e+08	3.51258e+07		6	6	6	5	6	6	6	4	6	6		1	1	1	1	1	1	1	1	1	1
SPR2A_HUMAN	Small proline-rich protein 2A	8 kDa	3.34052e+07	1.0649e+08	8.52772e+07	1.8409e+07	8.0894e+07	9.00661e+07	3.12847e+07	2.34127e+07	1.27559e+08	4.19911e+07		4	5	4	4	4	4	4	4	6	6		1	1	1	1	1	1	1	1	1	1
SPR2D_HUMAN	Small proline-rich protein 2D	8 kDa	2.44306e+07	5.30169e+07	6.61383e+07	1.49638e+07	5.2999e+07	4.05446e+07	3.50775e+07	2.11054e+07	6.10411e+07	1.78666e+07		5	5	5	5	5	5	5	5	6	5		1	1	1	1	1	1	1	1	1	1
SPR2F_HUMAN	Small proline-rich protein 2F	8 kDa	1.04446e+07	2.04562e+07	2.62983e+07	6.50555e+06	2.47897e+07	1.39247e+07	6.2358e+06	7.02998e+06	2.19368e+07	7.98994e+06		5	5	5	5	5	5	5	5	5	5		1	1	1	1	1	1	1	1	1	1
SPRR1_HUMAN	Small proline-rich protein 2I	14 kDa	294.258	2.678e+06	957239	339101	84814	31730.5	0	38215.7	88517.5	2.71899e+06		2	1	1	2	1	2	1	1	2	1		0.98	0.94	0.85	0.97	0.93	0.99	0.71	0.86	0.99	0.6
SPRR3_HUMAN	Small proline-rich protein 3	18 kDa	7.42609e+08	1.17756e+09	1.04755e+09	2.29573e+08	1.49014e+09	1.69754e+09	4.60352e+08	2.03478e+08	1.91539e+09	4.17938e+08		12	15	13	10	13	12	11	10	23	20		1	1	1	1	1	1	1	1	1	1
SRC8_HUMAN	Src substrate cortactin	61 kDa	50990.8	206185	8462.1	168104	20777.3	10806.8	70768.1	180806	1666.28	19386.9		0	0	0	1	1	0	1	1	0	0		0	0.93	0	0.98	1	0.92	0.98	0.98	0.44	0
SRSF3_HUMAN	Serine/arginine-rich splicing factor 3	19 kDa	2047.16	40308.8	15684.5	51549.9	24406.2	24544.7	7649.15	21335.5	3048.59	27056.9		0	0	2	1	1	1	0	0	0	1		0	0.97	1	1	1	0.88	0	0.37	0	0.86
STIP1_HUMAN	Stress-induced-phosphoprotein 1	63 kDa	83346.8	57807.9	54476.6	188438	89674.3	101876	89486.9	135171	11663.7	170971		0	2	0	5	2	0	0	2	0	2		0.23	1	0.22	1	1	0	0	1	0	1
TACD2_HUMAN	Tumor-associated calcium signal transducer 2	36 kDa	143602	908063	364915	83833.4	238456	457994	352185	289000	173344	191652		1	2	2	0	1	2	1	1	1	0		0.99	1	1	0	0.98	1	0.98	0.98	0.97	0
TAGL2_HUMAN	Transgelin-2	22 kDa	888768	545715	1.26361e+06	2.49073e+06	930135	1.07993e+06	1.4714e+06	1.5671e+06	378182	861590		3	2	4	7	2	3	2	3	3	2		1	1	1	1	1	1	1	1	1	1
TALDO_HUMAN	Transaldolase	38 kDa	801902	3.27266e+06	727177	4.63011e+06	1.69151e+06	1.21591e+06	105891	638799	744400	4.33398e+06		3	7	3	8	5	6	0	1	2	8		1	1	1	1	1	1	0	1	1	1
TBCA_HUMAN	Tubulin-specific chaperone A	13 kDa	197922	97453.9	145469	218168	196935	178751	428656	148410	26174.2	169437		0	1	0	1	0	1	0	0	0	1		0	0.76	0.06	1	0	0.98	0.47	0	0	1
TCO1_HUMAN	Transcobalamin-1	48 kDa	12201.8	10132.4	40878	203632	71383.1	7347.98	30828.4	28614.6	59132.6	132706		0	0	0	1	0	0	0	0	1	1		0	0	0.33	1	0	0	0	0	1	1
TCP4_HUMAN	Activated RNA polymerase II transcriptional coactivator p15	14 kDa	30662.1	7572.29	8403.32	88798.3	9381.77	11997.2	87412.4	22032.9	1301.14	9183.75		0	0	0	1	0	0	2	0	0	0		0	0	0	0.76	0	0	1	0	0	0
TCPQ_HUMAN	T-complex protein 1 subunit theta	60 kDa	4391.32	5349.98	544.043	7495.3	7710.91	7875.53	2120.73	7225.63	1154.59	8233.76		0	0	0	1	0	0	0	0	0	0		0	0	0	0.98	0	0	0	0	0	0
TCTP_HUMAN	Translationally-controlled tumor protein	20 kDa	26056.3	55996.5	36678.1	216436	27869	31356.8	12257.2	205936	5518.99	120916		1	0	0	1	0	0	0	1	0	0		0.83	0	0	1	0	0.3	0	1	0	0
TERA_HUMAN	Transitional endoplasmic reticulum ATPase	89 kDa	454375	1.31273e+06	579794	1.92623e+06	706951	616540	427578	1.28017e+06	437452	980893		0	6	2	13	6	5	1	3	0	6		0.71	1	1	1	1	1	0.91	1	0	1
TETN_HUMAN	Tetranectin	23 kDa	4265	0	6155.09	3462.21	8773.8	62183.4	2283.11	506.819	0	6910.79		0	0	1	0	0	1	0	0	0	0		0	0	0.98	0	0	0.98	0	0	0	0
TFF3_HUMAN	Trefoil factor 3	9 kDa	6.25659e+06	972881	1.44972e+06	694635	2.16508e+06	569507	2.33253e+06	1.96636e+06	5.73311e+06	1.55825e+06		3	0	2	1	1	1	1	1	3	2		1	0.36	1	1	1	0.79	0.81	1	1	1
TGM1_HUMAN	Protein-glutamine gamma-glutamyltransferase K	90 kDa	40245.7	269138	246128	55270.9	235148	362567	276980	105668	248213	21018.6		0	1	1	0	1	2	0	1	1	0		0	0.98	0.98	0	0.96	1	0	1	0.97	0
TGM3_HUMAN	Protein-glutamine gamma-glutamyltransferase E	77 kDa	1.73688e+07	1.53237e+07	1.94629e+07	4.033e+07	7.97712e+06	7.72734e+06	3.91287e+07	1.00612e+08	1.83782e+07	2.69707e+07		12	11	11	21	7	7	12	19	16	19		1	1	1	1	1	1	1	1	1	1
THIO_HUMAN	Thioredoxin	12 kDa	2.17458e+07	1.95209e+07	3.54113e+07	3.2052e+07	3.29569e+07	4.02591e+07	2.01014e+07	1.37529e+07	1.58347e+07	1.13367e+07		6	5	6	5	5	6	4	3	7	6		1	1	1	1	1	1	1	1	1	1
THRB_HUMAN	Prothrombin	70 kDa	1695.13	5803.77	1425.05	2749.66	21575.2	64216.5	4299.32	3090.48	37428.3	30441		0	0	0	0	0	1	0	0	0	0		0	0	0	0	0	0.98	0	0	0	0
THTM_HUMAN	3-mercaptopyruvate sulfurtransferase	33 kDa	647.379	2.13782	825.724	41817.9	5782.22	31629.8	43849.9	24730.5	415.187	35046		1	0	0	2	0	0	0	0	0	1		0.99	0	0	1	0	0	0.56	0	0	0.98
THTR_HUMAN	Thiosulfate sulfurtransferase	33 kDa	234528	21767.6	218471	94319.3	59578.9	32743.8	195101	91827.5	17582.6	26597.6		1	1	0	1	0	0	2	1	0	0		1	0.98	0	0.98	0	0	1	0.98	0	0
TKT_HUMAN	Transketolase	68 kDa	179795	1.551e+06	186109	1.11835e+06	473851	172614	327827	121236	353202	958219		0	2	0	3	2	1	1	0	1	4		0	1	0	1	1	0.98	0.98	0	1	1
TLN1_HUMAN	Talin-1	270 kDa	1613	4767.62	2140.47	50561.9	9202.48	3385.52	2928.74	393.054	16.3736	24286.1		0	0	0	3	0	0	0	0	0	1		0	0	0	1	0	0	0	0	0	0.98
TM11B_HUMAN	Transmembrane protease serine 11B	46 kDa	11624.8	2238.86	72922	5718.04	23275.5	9700.07	0	0	5074.52	0		0	0	1	0	0	0	0	0	0	0		0	0	1	0	0	0	0	0	0	0
TM11D_HUMAN	Transmembrane protease serine 11D	46 kDa	477573	314579	753376	603967	681810	493040	2.74768e+06	2.50224e+06	1.15822e+06	683627		3	2	4	3	4	4	5	5	5	2		1	1	1	1	1	1	1	1	1	1
TM11E_HUMAN	Transmembrane protease serine 11E	48 kDa	261976	351063	597796	237670	508102	627435	468116	428613	681078	201192		0	0	4	1	2	4	3	1	4	0		0	0	1	0.69	1	1	1	1	1	0
TMM40_HUMAN	Transmembrane protein 40	25 kDa	737805	1.39255e+06	820710	473500	631970	493100	413462	335799	337595	282560		0	0	2	0	1	0	0	0	1	0		0	0.54	1	0	0.98	0	0	0	0.98	0
TMOD3_HUMAN	Tropomodulin-3	40 kDa	72393.4	3698.49	135494	207043	182975	162262	55031.8	30764.9	115399	131537		1	1	0	2	1	0	0	0	0	0		0.99	0.98	0	1	0.98	0.48	0	0	0	0
TOLIP_HUMAN	Toll-interacting protein	30 kDa	11704.1	3116.3	19607.7	70987.1	46281.7	63946.3	7841.28	34118.2	24874.5	31544.1		0	0	0	1	0	0	0	0	0	0		0	0	0	0.98	0	0	0	0	0	0
TPD52_HUMAN	Tumor protein D52	24 kDa	175659	58642	102168	386033	143764	226708	46955.3	387270	83362.3	313343		1	1	1	2	1	2	1	1	0	1		0.99	0.98	0.98	1	1	1	0.98	0.98	0	1
TPD54_HUMAN	Tumor protein D54	22 kDa	79368.7	69165.8	268665	121416	104798	207228	164178	134145	133633	74723.8		2	2	2	2	3	2	0	1	2	0		1	1	1	1	1	1	0.95	0.98	1	0
TPIS_HUMAN	Triosephosphate isomerase	31 kDa	7093.73	5392.63	28919.9	157855	38308.8	56620.5	384359	715063	8642	103220		6	2	2	11	3	4	9	11	2	8		1	1	1	1	1	1	1	1	1	1
TPM3_HUMAN	Tropomyosin alpha-3 chain	29 kDa	1.22719e+06	3.63945e+06	1.39868e+06	2.31271e+06	1.61268e+06	1.66567e+06	910563	1.07981e+06	827122	1.09886e+06		15	17	12	18	12	11	8	8	17	13		1	1	1	1	1	1	1	1	1	1
TPM4_HUMAN	Tropomyosin alpha-4 chain	29 kDa	1.1627e+06	2.68842e+06	1.46608e+06	1.61668e+06	1.39247e+06	1.6012e+06	1.15766e+06	1.06254e+06	1.12848e+06	1.77829e+06		7	8	7	9	6	5	4	4	10	6		1	1	1	1	1	1	1	1	1	1
TPPP3_HUMAN	Tubulin polymerization-promoting protein family member 3	19 kDa	34836.1	17405.3	109921	68500.9	29286.2	28897.2	42168.3	48596	14779.1	13743.4		1	0	0	0	0	0	1	0	0	0		0.99	0	0	0.37	0	0	0.98	0.37	0	0
TRFE_HUMAN	Serotransferrin	77 kDa	2.68303e+07	5.62006e+07	4.80526e+07	4.99909e+07	4.37964e+07	1.09767e+08	2.28406e+08	8.45826e+07	1.44476e+07	1.0071e+08		29	44	42	48	42	43	38	39	25	52		1	1	1	1	1	1	1	1	1	1
TRFL_HUMAN	Lactotransferrin	78 kDa	1.4016e+06	6.32703e+06	2.55665e+06	4.39285e+06	8.73868e+06	2.44913e+06	1.87479e+06	2.6983e+06	4.1697e+06	2.92046e+06		5	12	11	16	14	9	3	9	9	10		1	1	1	1	1	1	1	1	1	1
TRI29_HUMAN	Tripartite motif-containing protein 29	66 kDa	1.11943e+06	1.88503e+06	2.78299e+06	1.28929e+06	1.02537e+06	1.26741e+06	2.08475e+06	787990	872963	466364		1	1	3	2	2	2	2	1	1	0		0.97	0.98	1	1	1	1	1	0.92	0.98	0.28
TSN1_HUMAN	Tetraspanin-1	26 kDa	32986.3	4846.01	37180.1	29077.9	22141.1	91078.5	10806.3	25673.8	18416.3	13312		0	0	1	0	0	1	0	0	0	0		0	0	0.98	0	0	0.98	0	0	0	0
TTHY_HUMAN	Transthyretin	16 kDa	107878	437081	202976	626358	210220	592194	201105	210808	86062	353063		1	1	1	2	1	2	1	1	0	2		0.99	0.98	0.98	1	0.98	1	0.97	0.98	0	1
TXD17_HUMAN	Thioredoxin domain-containing protein 17	14 kDa	1.17074e+06	1.10416e+06	840716	1.2152e+06	1.11992e+06	618447	4.3427e+06	1.78867e+06	332792	1.161e+06		2	3	3	3	3	3	3	3	1	3		1	1	1	1	1	1	1	1	0.8	1
TYPH_HUMAN	Thymidine phosphorylase	50 kDa	13141.1	120606	27214.1	357715	38547.8	64312.2	12528.9	17673.7	26673.8	209901		0	1	0	4	0	0	0	0	0	2		0	0.99	0	1	0	0	0	0	0.27	1
UB2V1_HUMAN	Ubiquitin-conjugating enzyme E2 variant 1	16 kDa	93947.1	343695	178616	263119	188354	291900	52075.8	61198.2	138988	246063		0	2	0	1	1	1	0	0	0	2		0	1	0.42	1	1	1	0	0	0	1
UGDH_HUMAN	UDP-glucose 6-dehydrogenase	55 kDa	4419.5	133.935	18890.9	59113.5	91993.2	174777	1003.56	1889.08	9830.9	118157		0	0	0	1	1	3	0	0	0	2		0.44	0	0	0.92	0.98	1	0	0	0	1
VAPA_HUMAN	Vesicle-associated membrane protein-associated protein A	28 kDa	301817	135192	83681.3	216831	73151.5	61025.9	38960.6	141942	11502.7	157079		1	1	1	2	1	1	0	0	0	0		1	0.99	0.97	1	0.86	0.98	0	0	0.46	0
VAT1_HUMAN	Synaptic vesicle membrane protein VAT-1 homolog	42 kDa	227429	466296	419436	231143	405542	336324	707969	606452	53107.2	44798.8		1	1	1	2	2	0	1	1	0	0		0.99	0.98	0.98	1	1	0	0.98	0.98	0	0
VATB_HUMAN	V-type ATP synthase beta chain	51 kDa	0	187.489	1392.94	2079.82	227.782	494.469	245.274	0	13960.1	12254		0	0	0	0	0	0	0	0	1	1		0	0.65	0.3	0	0.25	0	0	0	0.98	0.89
VATE1_HUMAN	V-type ATP synthase subunit E 1	21 kDa	0	0	0	0	0	0	0	25083.1	0	0		0	0	0	0	0	0	0	1	0	0		0	0	0	0	0	0	0	0.98	0	0
VIME_HUMAN	Vimentin	54 kDa	861970	3.89131e+06	482744	2.53271e+06	1.70861e+06	569258	401381	302620	785019	1.67751e+06		2	14	1	12	8	2	1	0	4	12		1	1	0.88	1	1	1	0.99	0	1	1
VINC_HUMAN	Vinculin	124 kDa	392168	460408	577949	613566	644777	255682	641276	1.03525e+06	209280	198419		3	2	6	6	4	5	4	7	1	1		1	1	1	1	1	1	1	1	1	0.98
VTDB_HUMAN	Vitamin D-binding protein	53 kDa	599473	1.32182e+06	705111	841666	1.19058e+06	4.71511e+06	1.40021e+06	765055	194827	3.42039e+06		2	3	2	1	3	9	3	0	0	7		1	1	1	1	1	1	1	0.81	0	1
VTNC_HUMAN	Vitronectin	54 kDa	9386.97	46701.6	22902.6	147858	20745.4	103281	18848.7	42521.4	32017.6	119252		0	2	0	3	0	2	0	1	0	2		0	1	0	1	0	1	0	0.98	0.45	1
WFD12_HUMAN	WAP four-disulfide core domain protein 12	12 kDa	361462	28605.1	158283	59625.2	40651.2	45969.5	818886	326577	33008.1	91881.8		1	0	0	0	0	0	0	0	0	0		0.97	0	0	0	0	0	0.3	0.83	0	0
WFDC2_HUMAN	WAP four-disulfide core domain protein 2	13 kDa	1.50767e+07	9.00245e+06	9.75481e+06	2.15786e+06	6.21246e+06	4.5704e+06	1.16823e+07	8.49532e+06	1.69373e+07	9.36587e+06		3	2	4	3	3	3	3	3	3	3		1	1	1	1	1	1	1	1	1	1
WIBG_HUMAN	Partner of Y14 and mago	23 kDa	53754.9	125375	69084.2	95403.8	38958.3	17.2551	56352.1	28379.8	199.119	89468.7		0	1	2	2	2	1	0	0	0	1		0	1	1	1	1	0.98	0	0	0	0.98
YBOX1_HUMAN	Nuclease-sensitive element-binding protein 1	36 kDa	59997.8	222646	66558.1	89783.5	58026.8	16683.6	198145	41786.4	58680.2	26948.1		0	2	0	1	0	0	2	0	0	0		0	1	0	0.98	0	0	1	0	0	0
ZA2G_HUMAN	Zinc-alpha-2-glycoprotein	34 kDa	2.33108e+06	845697	1.57254e+06	943025	2.08282e+06	1.59728e+06	3.7075e+06	3.81367e+06	288179	1.41289e+06		6	3	5	4	4	4	4	4	1	2		1	1	1	1	1	1	1	1	0.97	1
ZN185_HUMAN	Zinc finger protein 185	74 kDa	1.66295e+06	5.98392e+06	4.49356e+06	2.60023e+06	4.44373e+06	4.65189e+06	2.81848e+06	1.49952e+06	5.22114e+06	1.49526e+06		4	11	11	11	12	15	4	1	14	5		1	1	1	1	1	1	1	1	1	1
ZO1_HUMAN	Tight junction protein Z	195 kDa	714404	5127.68	217220	448808	431024	595734	384555	669794	965208	6079.47		0	1	1	1	0	1	0	0	2	0		0	0.98	0.98	1	0	0.98	0	0	1	0
ZYX_HUMAN	Zyxin	61 kDa	1282.26	138167	24825.2	50680.2	1857.44	2202.6	8895.18	2916.29	26694.2	17527.8		0	2	1	1	1	1	0	0	0	2		0.73	1	0.98	0.92	0.98	0.8	0	0	0	1
